# Supplementary material for: (E)-Ethyl 2-cyano-3-(3,4-dihydr­oxy-5-nitro­phen­yl)acrylate
Source: Acta Crystallogr Sect E Struct Rep Online. 2009 Sep 5;65(Pt 10):o2351. doi: 10.1107/S1600536809035132 (PMC2970386; doi:10.1107/S1600536809035132)
Supplement: Supplementary file 2 [file e-65-o2351-Isup2.hkl]

# 
# h,k,l, Fc-squared, Fo-squared, sigma(Fo-squared) and status flag 
# 
data_I
_shelx_title ' BO353 in C2/c' 
_shelx_refln_list_code          4 
_shelx_F_calc_maximum      352.53 
_exptl_crystal_F_000      1152.00 
_reflns_d_resolution_high  0.7679 
 
loop_ 
 _symmetry_equiv_pos_as_xyz 
 'x, y, z' 
 '-x, y, -z+1/2' 
 'x+1/2, y+1/2, z' 
 '-x+1/2, y+1/2, -z+1/2' 
 '-x, -y, -z' 
 'x, -y, z-1/2' 
 '-x+1/2, -y+1/2, -z' 
 'x+1/2, -y+1/2, z-1/2' 
 
_cell_length_a    24.9825 
_cell_length_b    13.4848 
_cell_length_c     7.3122 
_cell_angle_alpha  90.000 
_cell_angle_beta  105.911 
_cell_angle_gamma  90.000 
 
_shelx_F_squared_multiplier     1.000 
 
loop_ 
 _refln_index_h 
 _refln_index_k 
 _refln_index_l 
 _refln_F_squared_calc 
 _refln_F_squared_meas 
 _refln_F_squared_sigma 
 _refln_observed_status 
   4   0   0    22865.00    23155.70    333.63 o 
   6   0   0     6339.42     6204.42     63.45 o 
   8   0   0    13029.47    13772.62    103.87 o 
  10   0   0     2613.28     2798.12     33.74 o 
  12   0   0       22.02       21.26      7.17 o 
  14   0   0     1222.13     1171.33     36.84 o 
  16   0   0     1527.42     1539.83     35.15 o 
  18   0   0       49.39       28.72     15.59 o 
  22   0   0      869.41      893.19     49.32 o 
  24   0   0        2.32        8.70     21.35 o 
  26   0   0     2100.87     2248.99    110.42 o 
  28   0   0      605.42      497.72    157.20 o 
  30   0   0      135.88      106.89     46.78 o 
   5   1   0     5324.39     5297.68     41.43 o 
   7   1   0     9938.23    10242.09     64.49 o 
   9   1   0      761.27      834.54     14.38 o 
  11   1   0     2803.11     3269.38     37.11 o 
  13   1   0     7770.36     8801.29    103.37 o 
  15   1   0     7433.39     8258.51     70.99 o 
  17   1   0     2262.34     2397.66     44.60 o 
  19   1   0      188.21      188.09     17.43 o 
  21   1   0     1250.49     1320.41     43.11 o 
  23   1   0      797.40      796.88     51.57 o 
  25   1   0     1313.93     1247.15    102.84 o 
  27   1   0       53.69       64.61     21.24 o 
  29   1   0       96.12       81.54     31.63 o 
  31   1   0        2.27        7.14      8.59 o 
   0   2   0      592.68      522.72     10.54 o 
   2   2   0     1985.60     1759.68     19.39 o 
   4   2   0      288.97      251.44     10.33 o 
   6   2   0      853.35      853.65     12.88 o 
   8   2   0      197.17      174.31     10.44 o 
  10   2   0        0.45        3.02      1.91 o 
  12   2   0    19704.65    22053.13    156.40 o 
  14   2   0      337.49      328.35     20.34 o 
  16   2   0       17.73       17.49     13.03 o 
  18   2   0      990.25     1051.54     30.27 o 
  20   2   0      781.52      630.15     95.72 o 
  22   2   0     1130.87     1164.17     55.61 o 
  24   2   0     2357.33     2256.08     76.78 o 
  26   2   0      155.01      156.15     44.81 o 
  28   2   0       29.56       22.01     12.38 o 
  30   2   0       72.30       45.13     19.07 o 
   1   3   0     4845.46     4736.87     29.49 o 
   3   3   0      917.10      815.12     13.26 o 
   5   3   0     4144.71     3911.53     42.06 o 
   7   3   0      549.25      487.72     11.80 o 
   9   3   0     6767.24     7071.10    104.92 o 
  11   3   0     2227.87     2248.37     23.49 o 
  13   3   0       48.36       75.83     12.24 o 
  15   3   0       55.07       70.98     19.35 o 
  17   3   0        0.03       18.74     15.08 o 
  19   3   0     1584.51     1595.69     61.35 o 
  21   3   0       19.76       12.65     10.43 o 
  23   3   0     9607.52    10934.89    174.75 o 
  25   3   0      407.08      418.55     39.49 o 
  27   3   0      437.49      294.59     81.85 o 
  29   3   0       64.00       42.51     20.43 o 
   0   4   0      780.77      854.04     21.05 o 
   2   4   0     6623.82     6664.51     40.82 o 
   4   4   0     4180.91     3911.73     32.19 o 
   6   4   0     7834.95     8682.04     65.36 o 
   8   4   0     9332.08     9176.66    114.40 o 
  10   4   0     6613.91     6840.54     41.29 o 
  12   4   0        0.96        6.75      3.31 o 
  14   4   0      135.35       97.69     18.20 o 
  16   4   0      406.01      394.11     43.34 o 
  18   4   0      307.10      336.89     46.44 o 
  20   4   0     2413.51     2497.04     89.78 o 
  22   4   0      261.50      278.90     45.58 o 
  24   4   0     1623.24     1544.13     71.13 o 
  26   4   0       29.28       41.96     22.23 o 
  28   4   0        0.02       10.44     12.94 o 
  30   4   0       60.10       60.11     42.43 o 
   1   5   0     9065.74     9188.54     53.89 o 
   3   5   0      105.07       92.00     10.86 o 
   5   5   0     6287.44     6451.15     62.21 o 
   7   5   0     4887.96     5219.93     93.30 o 
   9   5   0     1353.62     1375.68     25.37 o 
  13   5   0       57.38       61.82      8.87 o 
  15   5   0      587.85      583.09     50.54 o 
  17   5   0       85.29      111.58     24.72 o 
  19   5   0       30.36       27.42     13.96 o 
  21   5   0      560.52      484.84     67.84 o 
  23   5   0      156.01      143.67     28.03 o 
  25   5   0      154.30      120.54     31.80 o 
  27   5   0      500.06      339.57    102.47 o 
  29   5   0       48.36       22.71     19.31 o 
   0   6   0       87.25       82.23     15.21 o 
   2   6   0      204.02      256.66     18.71 o 
   4   6   0      664.15      781.57     18.66 o 
   6   6   0      647.90      569.79     22.83 o 
   8   6   0      833.63      894.45     17.99 o 
  10   6   0       38.79       58.76      8.38 o 
  12   6   0     1385.10     1284.09     68.09 o 
  14   6   0     1660.58     1652.69     66.20 o 
  16   6   0     1260.53      843.31    184.45 o 
  18   6   0        2.11        9.49     15.61 o 
  20   6   0       52.28       48.89     14.79 o 
  22   6   0      175.48      177.54     41.02 o 
  24   6   0     1058.71     1093.98     66.50 o 
  26   6   0      225.47      189.73     45.36 o 
  28   6   0      179.25      139.39     74.79 o 
   1   7   0       10.07        8.84      8.26 o 
   3   7   0     2645.30     3007.67     38.64 o 
   5   7   0       51.46       67.94     11.96 o 
   7   7   0        6.43       29.00      8.64 o 
   9   7   0       13.85       23.82      7.68 o 
  11   7   0     2681.20     2664.20     78.48 o 
  13   7   0      762.79      707.60     32.14 o 
  15   7   0       84.98       83.91     11.33 o 
  17   7   0     3323.34     3489.33    146.19 o 
  19   7   0      274.78      265.75     56.48 o 
  21   7   0      280.13      242.61     57.65 o 
  23   7   0       24.54       16.94     14.34 o 
  25   7   0      130.60      107.56     25.53 o 
  27   7   0        0.00       25.49     18.69 o 
   0   8   0     4801.51     5504.75    145.17 o 
   2   8   0     5247.94     5675.32     93.08 o 
   4   8   0       64.70       74.54     17.28 o 
   6   8   0     1695.31     1710.05     36.27 o 
   8   8   0       38.72       17.31     10.04 o 
  10   8   0      187.55      169.25     23.30 o 
  12   8   0      947.45      916.72     54.53 o 
  14   8   0     1956.42     1934.18     42.13 o 
  16   8   0     1177.48     1203.35     52.19 o 
  18   8   0     1117.85     1186.69     90.11 o 
  20   8   0      782.70      634.45     69.77 o 
  22   8   0      215.15      157.63     50.05 o 
  24   8   0        6.40        9.25     10.77 o 
  26   8   0      162.51      155.86     49.20 o 
   1   9   0     3930.75     3876.94     76.82 o 
   3   9   0      745.40      737.24     37.10 o 
   5   9   0      482.11      502.34     55.57 o 
   7   9   0      102.58      134.84     22.03 o 
   9   9   0     2803.59     2780.87     58.37 o 
  11   9   0     3957.41     3975.61    139.17 o 
  13   9   0     1238.37     1233.65     56.77 o 
  15   9   0       88.17       97.59     17.60 o 
  17   9   0     1779.47     1655.02     59.33 o 
  19   9   0      826.64      650.82     58.74 o 
  21   9   0      202.34      159.60     37.32 o 
  23   9   0      273.81      188.29     51.74 o 
  25   9   0        2.37       23.72     16.04 o 
   0  10   0     1481.76     1391.37     52.50 o 
   2  10   0      345.05      353.45     44.04 o 
   4  10   0       73.58       49.53     13.47 o 
   6  10   0     1372.48     1224.66     51.78 o 
   8  10   0     1460.34     1595.71     53.18 o 
  10  10   0       23.55       32.39     12.73 o 
  12  10   0     6614.76     6638.11    177.57 o 
  14  10   0     1966.90     2143.22     55.53 o 
  16  10   0      234.87      262.54     33.13 o 
  18  10   0        0.02       18.06     12.56 o 
  20  10   0       56.72       29.97     13.62 o 
  22  10   0      425.56      434.23     96.77 o 
  24  10   0        2.07       22.39     23.53 o 
   1  11   0     1529.61     1294.33    166.71 o 
   3  11   0       48.49      107.88     21.35 o 
   5  11   0       64.06       64.35     14.47 o 
   7  11   0     4546.13     4930.55     88.59 o 
   9  11   0     1179.65     1064.97     49.78 o 
  11  11   0      786.39      840.49     42.86 o 
  13  11   0      634.96      580.73     52.47 o 
  15  11   0      533.05      559.63     71.85 o 
  17  11   0      567.83      501.09     41.68 o 
  19  11   0      127.01      103.75     32.10 o 
  21  11   0      132.14      172.38     46.12 o 
  23  11   0      108.73      130.05     45.56 o 
   0  12   0     4418.95     4233.59    147.76 o 
   2  12   0     1656.44     1566.53     73.58 o 
   4  12   0      554.74      639.98     67.99 o 
   6  12   0        3.79       16.41      8.31 o 
   8  12   0      962.38      912.86     44.38 o 
  10  12   0       31.74       24.05     11.86 o 
  12  12   0      171.98      164.93     31.60 o 
  14  12   0      258.16      235.04     32.93 o 
  16  12   0        0.01       16.69     14.60 o 
  18  12   0      717.30      685.48     49.50 o 
  20  12   0      291.25      255.62     87.38 o 
  22  12   0       64.21       73.46     40.73 o 
   1  13   0      156.05      169.96     28.36 o 
   3  13   0      368.67      347.36     48.52 o 
   5  13   0      475.04      350.14     45.04 o 
   7  13   0       19.90       16.71     13.13 o 
   9  13   0       68.61       79.20     17.02 o 
  11  13   0      206.09      205.38     38.52 o 
  13  13   0      507.92      377.82     83.47 o 
  15  13   0       21.93       20.10     15.63 o 
  17  13   0      102.38      103.88     31.62 o 
  19  13   0      541.43      632.98    122.73 o 
   0  14   0      765.06      777.58    118.65 o 
   2  14   0      111.05      133.01     23.80 o 
   4  14   0     1298.71     1371.54    124.71 o 
   6  14   0      211.37      173.21     29.90 o 
   8  14   0      106.18      102.43     19.57 o 
  10  14   0       19.55       26.04     14.73 o 
  12  14   0       16.23       22.52     14.05 o 
  14  14   0       16.34       29.44     17.77 o 
  16  14   0       17.09       12.65     10.15 o 
  18  14   0       20.14       27.49     20.68 o 
   1  15   0        8.40       13.01     11.48 o 
   3  15   0      599.10      671.19     60.34 o 
   5  15   0      324.47      310.89     54.56 o 
   7  15   0      289.68      274.19     60.51 o 
   9  15   0       96.62       95.47     23.19 o 
  11  15   0        4.97       22.86     10.67 o 
  13  15   0      309.39      304.52     56.76 o 
  15  15   0       35.00       25.16     23.76 o 
   0  16   0      219.72      186.17     47.85 o 
   2  16   0        2.07       14.95      9.04 o 
   4  16   0      239.82      227.87     40.67 o 
   6  16   0       90.04       67.24     23.81 o 
   8  16   0      543.49      543.47     47.47 o 
  10  16   0       22.99       33.04     13.96 o 
  12  16   0      754.16      708.36     88.56 o 
   1  17   0       35.03       53.67     17.62 o 
   3  17   0      745.61      790.53     87.32 o 
   5  17   0       28.50       30.59     11.10 o 
   7  17   0        4.81       26.26     11.30 o 
 -31   1   1       26.25       12.63     11.99 o 
 -29   1   1      151.84      140.16     46.60 o 
 -27   1   1       77.46       77.71     26.07 o 
 -25   1   1       62.50       68.23     21.32 o 
 -23   1   1     4822.34     5594.44    101.38 o 
 -21   1   1      370.60      289.10     34.12 o 
 -19   1   1        3.60        5.26      2.75 o 
 -17   1   1      133.17      140.48     11.68 o 
 -15   1   1     5944.34     6119.02     69.38 o 
 -13   1   1     3883.28     4172.81     35.80 o 
 -11   1   1     1327.29     1274.20     31.93 o 
  -9   1   1      560.70      620.38     19.53 o 
  -7   1   1      644.47      623.80     14.72 o 
  -5   1   1    11682.53    12268.52     65.43 o 
  -3   1   1    16427.73    16626.16    125.83 o 
  -1   1   1      531.97      450.75      8.78 o 
   1   1   1       18.88       23.40      5.45 o 
   3   1   1      164.32      158.19     10.93 o 
   5   1   1     8886.65     7930.96     75.68 o 
   7   1   1     6846.77     6112.53     65.09 o 
   9   1   1      236.38      228.50     13.49 o 
  11   1   1      126.59      148.12     12.46 o 
  13   1   1      330.37      275.72     17.70 o 
  15   1   1     1800.17     1862.29     42.61 o 
  17   1   1     2766.43     2747.60     86.82 o 
  19   1   1       73.19       73.22     11.65 o 
  21   1   1        0.42       12.86      6.83 o 
  23   1   1      413.95      450.04     36.90 o 
  25   1   1     2627.79     1334.73     56.30 o 
  27   1   1       60.88       44.66     18.89 o 
  29   1   1       59.51       39.98     24.89 o 
 -30   2   1      212.85      155.35     57.45 o 
 -28   2   1      566.60      517.54     86.08 o 
 -26   2   1      149.91      128.30     36.26 o 
 -24   2   1        0.65       10.71     11.84 o 
 -22   2   1     4767.79     5160.63    137.36 o 
 -20   2   1     1256.14     1364.37     51.88 o 
 -18   2   1      438.84      474.85     36.06 o 
 -16   2   1      187.34      182.53     24.04 o 
 -14   2   1        8.83        8.30      6.45 o 
 -12   2   1     1516.51     1798.60     52.97 o 
 -10   2   1     3491.05     3693.43     33.87 o 
  -8   2   1     3906.57     4181.21     48.90 o 
  -6   2   1     7358.12     7290.32     56.97 o 
  -4   2   1      506.66      381.31     12.43 o 
  -2   2   1     2638.13     2302.20     31.19 o 
   0   2   1    31884.79    28685.24    444.06 o 
   2   2   1    35671.02    32940.66    427.27 o 
   4   2   1     1199.97      968.08     19.77 o 
   6   2   1       86.30       66.10      7.02 o 
   8   2   1     2658.99     2376.74     30.58 o 
  10   2   1     3394.19     3080.81     48.74 o 
  12   2   1     1590.09     1595.90     21.85 o 
  14   2   1      381.12      393.84     20.09 o 
  16   2   1       14.94       15.94      7.17 o 
  18   2   1      147.80      124.15     18.69 o 
  20   2   1       13.69       12.64      7.44 o 
  22   2   1      742.95      751.35     64.36 o 
  24   2   1     1905.02     1900.43     58.55 o 
  26   2   1        5.20        5.79      9.60 o 
  28   2   1       77.21       61.60     37.13 o 
 -31   3   1      336.27      222.13     88.02 o 
 -29   3   1      359.67      287.27     85.73 o 
 -27   3   1      202.06      198.05     46.73 o 
 -25   3   1     1313.34     1293.61     50.54 o 
 -23   3   1      312.76      370.85     48.65 o 
 -21   3   1      467.49      472.31     53.69 o 
 -19   3   1     1403.79     1418.32     62.44 o 
 -17   3   1      670.41      740.36     48.08 o 
 -15   3   1     1834.71     2124.19     53.80 o 
 -13   3   1       34.09       29.84      9.03 o 
 -11   3   1     6521.77     7539.40    199.07 o 
  -9   3   1     8101.27     9494.52     68.17 o 
  -7   3   1     1258.86     1339.80     15.86 o 
  -5   3   1     5883.52     6067.02     38.43 o 
  -3   3   1    21688.72    22027.50    184.32 o 
  -1   3   1     6591.01     5783.26     57.24 o 
   1   3   1       31.41       25.11      4.61 o 
   3   3   1     7046.30     6220.00     49.21 o 
   5   3   1    19997.29    19254.51    126.66 o 
   7   3   1     5587.18     5206.76     71.79 o 
   9   3   1        6.26        7.26      3.58 o 
  11   3   1     3556.09     3655.43     38.57 o 
  13   3   1     3143.97     3303.71     50.15 o 
  15   3   1       79.95       59.69      7.74 o 
  17   3   1      909.62      861.84     28.20 o 
  19   3   1      407.09      363.43     37.54 o 
  21   3   1      978.35     1039.53     68.89 o 
  23   3   1       96.23       84.21     24.54 o 
  25   3   1       56.43       51.77     15.70 o 
  27   3   1      930.63      854.56    112.46 o 
  29   3   1      145.69       93.70     61.33 o 
 -30   4   1       16.48       20.89     16.37 o 
 -28   4   1       27.78       46.11     25.64 o 
 -26   4   1      820.47      783.12     47.09 o 
 -24   4   1      925.74      860.33     63.47 o 
 -22   4   1      343.44      375.05     57.75 o 
 -20   4   1     2668.87     2701.63     79.25 o 
 -18   4   1      745.67      675.04     51.54 o 
 -16   4   1      398.80      447.91     37.32 o 
 -14   4   1       44.64       40.90     13.79 o 
 -12   4   1     3252.87     3457.96     53.76 o 
 -10   4   1     4649.43     5035.16    102.83 o 
  -8   4   1     1219.18     1251.77     21.32 o 
  -6   4   1      534.13      577.48     13.69 o 
  -4   4   1     3515.66     3529.85     28.39 o 
  -2   4   1     4142.68     3889.42     27.92 o 
   0   4   1     3511.63     3194.58     33.74 o 
   2   4   1      856.94      803.39     12.96 o 
   4   4   1     4304.43     3923.15     34.43 o 
   6   4   1     2122.95     2071.79     24.23 o 
   8   4   1       62.67       60.30      7.99 o 
  10   4   1     1137.48     1140.21     30.81 o 
  12   4   1     2015.69     1890.70     37.10 o 
  14   4   1     1472.02     1411.06     43.72 o 
  16   4   1       10.66        8.44      5.02 o 
  18   4   1      264.54      224.20     27.93 o 
  20   4   1      290.88      272.69     43.77 o 
  22   4   1     1875.15     1832.60     58.56 o 
  24   4   1      134.10      120.74     26.91 o 
  26   4   1      376.61      247.23    117.49 o 
  28   4   1      291.85      194.60     96.55 o 
 -29   5   1        0.69       16.01     12.10 o 
 -27   5   1       16.06       24.59     13.77 o 
 -25   5   1       16.26       17.87     12.08 o 
 -23   5   1      307.58      255.38     56.52 o 
 -21   5   1      902.31      840.74     56.42 o 
 -19   5   1        1.43       12.58     12.54 o 
 -17   5   1     1390.37     1373.08     63.30 o 
 -15   5   1      536.63      579.64     41.83 o 
 -13   5   1      130.46      171.82     32.82 o 
 -11   5   1      333.14      320.17     22.83 o 
  -9   5   1        3.21        5.81      3.27 o 
  -7   5   1        1.67        8.93      3.96 o 
  -5   5   1      600.49      575.71     16.03 o 
  -3   5   1     5151.95     5287.61     36.52 o 
  -1   5   1      204.41      134.22     10.51 o 
   1   5   1      325.26      316.96     13.54 o 
   3   5   1       29.55       16.14      4.24 o 
   5   5   1     4431.97     4361.16     53.70 o 
   7   5   1     1231.64     1245.91     20.96 o 
   9   5   1      109.05       96.34     11.14 o 
  11   5   1        4.87       15.69      5.38 o 
  13   5   1      112.58      100.84     10.49 o 
  15   5   1       52.21       39.79      6.45 o 
  17   5   1      307.66      245.42     36.99 o 
  19   5   1      807.02      728.77     39.69 o 
  21   5   1        1.66       17.96     11.18 o 
  23   5   1      639.79      639.33     46.11 o 
  25   5   1      327.06      259.59     79.52 o 
  27   5   1       36.71       42.84     30.87 o 
 -30   6   1        0.10        9.75     16.10 o 
 -28   6   1        8.76       10.48     14.07 o 
 -26   6   1       60.65       59.17     21.07 o 
 -24   6   1       86.81       90.43     24.42 o 
 -22   6   1      307.90      269.22     52.06 o 
 -20   6   1     1651.63     1521.92     59.89 o 
 -18   6   1       40.77       38.48     15.03 o 
 -16   6   1     1679.34     1851.70     51.41 o 
 -14   6   1       18.72       30.01     10.53 o 
 -12   6   1      487.87      525.25     23.44 o 
 -10   6   1      151.43      138.24     20.04 o 
  -8   6   1      914.42      988.38     20.96 o 
  -6   6   1     3227.07     3283.19     83.25 o 
  -4   6   1     4784.05     4516.57     39.82 o 
  -2   6   1     8751.14     9622.78     92.57 o 
   0   6   1      261.20      306.61     20.15 o 
   2   6   1      376.80      436.66     23.96 o 
   6   6   1     3000.50     2738.88     36.37 o 
   8   6   1     2363.72     2367.30     39.09 o 
  10   6   1      407.38      381.10     20.10 o 
  12   6   1       16.95       14.07      4.78 o 
  14   6   1      490.35      462.02     32.23 o 
  16   6   1       29.99       29.00      8.54 o 
  18   6   1      836.42      786.31     39.90 o 
  20   6   1        6.30       17.85     11.30 o 
  22   6   1      885.28      819.77     71.51 o 
  24   6   1      126.76      112.10     38.41 o 
  26   6   1       50.56       60.43     22.61 o 
  28   6   1       35.91       58.88     24.07 o 
 -29   7   1      663.92      613.85    113.41 o 
 -27   7   1      212.52      191.95     37.27 o 
 -25   7   1       84.45       66.38     27.38 o 
 -23   7   1      513.64      480.05     45.08 o 
 -21   7   1       10.89       18.14     12.32 o 
 -19   7   1      342.67      375.15     57.46 o 
 -17   7   1     1133.65     1196.16     70.87 o 
 -15   7   1     1145.74     1168.47     52.20 o 
 -13   7   1     2600.74     2576.41     50.49 o 
 -11   7   1        0.59       10.86      4.90 o 
  -9   7   1      639.63      712.08     27.19 o 
  -7   7   1      201.78      180.21     21.59 o 
  -5   7   1     1535.00     1600.00     41.51 o 
  -3   7   1      448.58      451.87     27.85 o 
  -1   7   1    12947.19    14890.38    206.45 o 
   1   7   1       15.04       14.66      4.46 o 
   3   7   1    11106.88    12556.24    104.78 o 
   5   7   1      908.84      979.16     30.80 o 
   7   7   1      846.67      839.24     23.73 o 
   9   7   1        3.12        7.37      4.12 o 
  11   7   1      285.49      267.44     25.69 o 
  13   7   1        3.18       12.04      6.05 o 
  15   7   1     2181.26     2194.16     60.83 o 
  17   7   1      572.58      546.19     35.28 o 
  19   7   1      959.51      922.69     63.85 o 
  21   7   1      168.67      151.62     34.38 o 
  23   7   1       14.81       15.03     14.18 o 
  25   7   1      423.60      391.64     80.71 o 
  27   7   1       44.66       42.52     22.65 o 
 -28   8   1      309.80      188.92     62.61 o 
 -26   8   1       17.82       21.69     18.11 o 
 -24   8   1      329.82      317.26     56.91 o 
 -22   8   1       13.45       16.08     14.66 o 
 -20   8   1      420.85      398.73     55.84 o 
 -18   8   1      656.84      581.46     70.34 o 
 -16   8   1     6630.15     7223.94    186.15 o 
 -14   8   1     1995.34     2058.65     78.47 o 
 -12   8   1     3299.82     3424.80     70.27 o 
 -10   8   1       13.49       13.22      4.83 o 
  -8   8   1     2072.15     2141.53     41.37 o 
  -6   8   1      681.65      728.54     27.69 o 
  -4   8   1       51.51       38.98     11.93 o 
  -2   8   1        9.62        9.78      7.01 o 
   0   8   1      392.66      418.90     49.00 o 
   2   8   1      168.94      160.74     23.78 o 
   4   8   1        8.17       11.71      7.94 o 
   6   8   1       31.66       29.36      8.04 o 
   8   8   1      174.97      186.56     23.64 o 
  10   8   1     1193.39     1185.30     40.75 o 
  12   8   1        1.27       10.25      7.24 o 
  14   8   1     3140.22     3240.56     77.81 o 
  16   8   1     1074.69     1037.55     93.93 o 
  18   8   1     4142.34     4309.97    165.60 o 
  20   8   1      774.12      857.89     80.87 o 
  22   8   1      248.05      279.02     77.16 o 
  24   8   1       23.89       25.71     18.15 o 
  26   8   1      193.04      154.48     50.36 o 
 -27   9   1       16.02       30.92     20.80 o 
 -25   9   1      123.46       96.56     31.42 o 
 -23   9   1        0.67       17.61     13.34 o 
 -21   9   1      782.73      692.25     66.37 o 
 -19   9   1        0.05       16.75     13.92 o 
 -17   9   1       21.51       41.58     17.28 o 
 -15   9   1     1430.22     1732.67     51.72 o 
 -13   9   1      879.21      981.05     38.41 o 
 -11   9   1     2729.41     2902.08     51.64 o 
  -9   9   1      934.61      957.55     48.18 o 
  -7   9   1        5.84       10.09     10.53 o 
  -5   9   1      489.83      548.30     30.92 o 
  -3   9   1     1538.20     1249.37    157.05 o 
  -1   9   1      318.13      350.48     43.67 o 
   1   9   1        5.90       10.81     10.32 o 
   3   9   1      278.09      313.74     45.91 o 
   5   9   1     1616.03     1737.08     87.10 o 
   7   9   1      432.31      459.35     43.33 o 
   9   9   1       16.67       23.92     13.29 o 
  11   9   1      625.31      625.25     46.54 o 
  13   9   1     2182.30     2246.95     76.11 o 
  15   9   1      520.58      487.93     67.17 o 
  17   9   1      694.74      675.63     68.94 o 
  19   9   1        2.12       22.27     21.03 o 
  21   9   1        0.33       17.36     15.11 o 
  23   9   1      273.12      252.71     81.35 o 
  25   9   1        0.02        7.68     12.12 o 
 -26  10   1       12.33       19.12     17.71 o 
 -24  10   1        3.64       18.49     15.37 o 
 -22  10   1      140.86      141.93     33.08 o 
 -20  10   1      931.39      773.61     70.88 o 
 -18  10   1      130.34      134.11     34.35 o 
 -16  10   1      567.73      438.24     41.40 o 
 -14  10   1       78.79       54.87     14.80 o 
 -12  10   1      117.34      119.87     22.56 o 
 -10  10   1      271.75      238.79     35.00 o 
  -8  10   1      345.37      348.78     30.91 o 
  -6  10   1     2644.96     2560.16     46.11 o 
  -4  10   1     3285.04     2712.71    128.24 o 
  -2  10   1       35.06       31.64     12.37 o 
   0  10   1       21.23       51.50     12.58 o 
   2  10   1        6.80       28.68     10.93 o 
   4  10   1        0.02        6.65     10.30 o 
   6  10   1     2025.51     2229.76     80.67 o 
   8  10   1     2191.57     2132.79     77.61 o 
  10  10   1       59.75       76.94     14.82 o 
  12  10   1       46.53       30.89      9.69 o 
  14  10   1       84.01       52.66     13.43 o 
  16  10   1        6.95       13.27      9.45 o 
  18  10   1      321.64      272.47     52.32 o 
  20  10   1      142.01      168.61     47.21 o 
  22  10   1      548.19      479.51    107.27 o 
  24  10   1       36.70       47.82     25.75 o 
 -23  11   1      938.62     1038.43    145.88 o 
 -21  11   1      233.55      213.58     53.43 o 
 -19  11   1       70.10       67.77     17.88 o 
 -17  11   1       58.38       40.49     18.23 o 
 -15  11   1      379.81      373.19     45.63 o 
 -13  11   1       35.94       26.72     12.70 o 
 -11  11   1      757.39      761.64     59.83 o 
  -9  11   1     2705.65     2786.12    129.82 o 
  -7  11   1     5756.42     5547.78     94.63 o 
  -5  11   1     8338.05     8788.98    238.39 o 
  -3  11   1     1006.70      882.62     44.18 o 
  -1  11   1       15.07       24.10     11.12 o 
   1  11   1       16.00       16.12     12.25 o 
   3  11   1        0.09        9.44     10.11 o 
   5  11   1     1418.18     1379.89     43.17 o 
   7  11   1     6027.17     6295.61    161.01 o 
   9  11   1     4406.56     4326.18    148.59 o 
  11  11   1     2263.82     2419.28     62.89 o 
  13  11   1      415.48      381.19     31.69 o 
  15  11   1       19.35       22.44     13.19 o 
  17  11   1       97.56      108.78     32.94 o 
  19  11   1       85.12       61.12     34.00 o 
  21  11   1       17.06       29.04     17.08 o 
  23  11   1      150.24      132.24     50.92 o 
 -22  12   1      198.89      205.98     37.18 o 
 -20  12   1      151.23      111.95     33.11 o 
 -18  12   1      312.62      339.02     59.65 o 
 -16  12   1        7.60       14.17     13.07 o 
 -14  12   1       11.42       21.11     15.26 o 
 -12  12   1      841.56      955.52     48.34 o 
 -10  12   1       95.47       86.21     20.39 o 
  -8  12   1     2366.56     2547.67    100.70 o 
  -6  12   1     4062.76     3290.16    283.55 o 
  -4  12   1     1723.58     1841.58    108.87 o 
  -2  12   1     1854.49     1917.63    118.51 o 
   0  12   1      669.80      603.03     40.37 o 
   2  12   1      761.34      722.94     57.11 o 
   4  12   1     2292.73     2283.43     96.22 o 
   6  12   1     1465.23     1610.69     68.30 o 
   8  12   1     3780.21     3598.92    123.39 o 
  10  12   1     2581.12     2911.17     49.81 o 
  12  12   1       12.77       12.94      9.15 o 
  14  12   1      848.51      822.89     66.57 o 
  16  12   1       32.29       39.30     23.61 o 
  18  12   1       25.48       26.12     18.60 o 
  20  12   1      113.31      115.32     43.32 o 
 -21  13   1        1.92       17.40     14.31 o 
 -19  13   1      272.48      233.61     36.14 o 
 -17  13   1     1247.02     1337.10     63.83 o 
 -15  13   1       23.37       10.83     11.31 o 
 -13  13   1       94.69      110.19     26.48 o 
 -11  13   1      326.27      256.23     39.75 o 
  -9  13   1     1217.60     1213.26     55.15 o 
  -7  13   1       94.73      119.90     25.88 o 
  -5  13   1     1047.31      991.36     53.18 o 
  -3  13   1      397.24      425.62     54.03 o 
  -1  13   1      162.68      130.02     26.37 o 
   1  13   1       12.93       11.05     10.85 o 
   3  13   1       40.03       25.24     13.71 o 
   5  13   1      125.70      126.57     24.64 o 
   7  13   1      738.30      623.30     78.07 o 
   9  13   1       22.31       31.65     12.18 o 
  11  13   1     1079.26     1000.73     41.74 o 
  13  13   1      169.19      101.00     34.55 o 
  15  13   1       70.74      119.26     34.83 o 
  17  13   1       29.03       15.54     11.58 o 
  19  13   1      841.64     1019.55    120.35 o 
 -18  14   1      156.45      149.23     33.51 o 
 -16  14   1      242.47      242.97     34.92 o 
 -14  14   1      689.56      784.77     99.01 o 
 -12  14   1      343.34      325.67     76.04 o 
 -10  14   1      449.26      415.56     55.27 o 
  -8  14   1        1.50       15.97      8.67 o 
  -6  14   1      111.94       91.49     23.38 o 
  -4  14   1       65.47       68.68     18.93 o 
  -2  14   1      309.90      327.29     57.00 o 
   0  14   1      225.17      174.25     26.00 o 
   2  14   1      219.30      176.82     32.12 o 
   4  14   1      263.51      321.52     49.83 o 
   6  14   1       92.73       88.68     20.88 o 
   8  14   1       41.34       38.48     17.53 o 
  10  14   1        4.87       16.24      9.50 o 
  12  14   1      380.79      320.55     99.40 o 
  14  14   1      294.89      293.29     48.76 o 
  16  14   1      391.45      409.37    119.43 o 
 -15  15   1     1395.02     1480.52    169.02 o 
 -13  15   1        2.57       29.58     12.96 o 
 -11  15   1      190.61      150.00     37.04 o 
  -9  15   1     1062.66     1281.33     69.43 o 
  -7  15   1       22.68       38.12     16.11 o 
  -5  15   1      619.62      585.86     62.48 o 
  -3  15   1      185.14      159.00     33.73 o 
  -1  15   1       48.63       53.44     15.29 o 
   1  15   1       15.29       29.06     11.59 o 
   3  15   1       67.41       76.88     20.74 o 
   5  15   1      146.22      148.26     25.50 o 
   7  15   1      625.20      585.71     70.47 o 
   9  15   1       40.91       37.44     14.72 o 
  11  15   1      733.37      754.18    137.58 o 
  13  15   1      170.58      172.18     58.73 o 
 -12  16   1     1053.34     1162.11    138.30 o 
 -10  16   1        9.41       37.54     14.40 o 
  -8  16   1        3.23       14.34     10.91 o 
  -6  16   1        5.32        7.78     11.68 o 
  -4  16   1      516.03      388.88     57.06 o 
  -2  16   1      215.85      189.60     37.22 o 
   0  16   1       63.77       88.76     23.24 o 
   2  16   1       48.25       52.97     17.64 o 
   4  16   1      177.43      169.34     31.76 o 
   6  16   1      470.25      332.67     66.13 o 
   8  16   1       24.82       13.94     10.25 o 
  10  16   1        1.33       13.59     17.86 o 
  -7  17   1        0.45       17.42     10.43 o 
  -5  17   1       14.18       32.74     15.59 o 
  -3  17   1      163.31      131.66     38.59 o 
  -1  17   1       82.08       60.03     16.03 o 
   1  17   1        8.00       10.56     10.41 o 
   3  17   1       76.14       51.43     19.31 o 
   5  17   1      139.92      128.09     31.42 o 
 -32   0   2      175.28      128.92     76.56 o 
 -30   0   2       35.89       10.88     32.09 o 
 -28   0   2      609.89      566.12     72.35 o 
 -26   0   2     1072.67     1090.09    176.79 o 
 -24   0   2     2922.10     2994.89    191.47 o 
 -22   0   2       47.61       48.80     13.80 o 
 -20   0   2     2481.72     2543.63     67.45 o 
 -18   0   2     3324.69     3549.66     71.45 o 
 -16   0   2      239.78      230.87     24.37 o 
 -14   0   2     2579.97     3164.91     83.38 o 
 -12   0   2     1424.03     1669.74     66.85 o 
 -10   0   2       22.68       44.45      9.65 o 
  -8   0   2      204.53      233.43     19.26 o 
  -6   0   2     9155.96     8852.17    138.63 o 
  -4   0   2     3358.08     2889.33     53.35 o 
  -2   0   2     8401.29     7679.55    144.90 o 
   0   0   2     2417.08     2477.38     38.06 o 
   4   0   2      125.34      155.96     11.66 o 
   6   0   2    11214.16    10065.17    302.37 o 
   8   0   2      901.69      911.09     40.16 o 
  10   0   2     4397.97     4610.59    157.95 o 
  14   0   2       64.53       74.46     22.55 o 
  16   0   2      628.89      575.87     65.95 o 
  18   0   2      570.47      495.54     49.53 o 
  20   0   2        1.37        3.66      8.78 o 
  22   0   2      483.53      541.72     41.68 o 
  24   0   2      216.68      121.57     55.48 o 
 -31   1   2      256.55      128.64     31.84 o 
 -29   1   2        3.17       21.40     17.57 o 
 -27   1   2       35.61       48.50     22.89 o 
 -25   1   2       47.94       51.99     27.98 o 
 -23   1   2     2424.70     2444.49     78.86 o 
 -21   1   2     1529.74     1548.39     31.40 o 
 -19   1   2     1329.47     1467.66     25.14 o 
 -17   1   2      339.70      325.28     16.89 o 
 -15   1   2     3248.51     3568.07     48.11 o 
 -13   1   2     7230.89     8165.62     78.04 o 
 -11   1   2    13716.99    16145.63    122.93 o 
  -9   1   2     4804.64     5758.84     65.89 o 
  -7   1   2      873.04      947.40     15.08 o 
  -5   1   2     8478.74     8333.27     49.06 o 
  -3   1   2     6597.21     6346.24     40.01 o 
  -1   1   2     1185.48     1088.63     18.51 o 
   1   1   2     7523.43     6590.07     72.27 o 
   3   1   2     4227.78     3747.34     33.35 o 
   5   1   2     2617.10     2329.11     34.21 o 
   7   1   2     1842.30     1796.67     23.11 o 
   9   1   2     1657.52     1680.26     30.11 o 
  11   1   2      479.04      439.81     20.00 o 
  13   1   2      894.20      860.07     38.68 o 
  15   1   2     1826.94     1933.86     83.32 o 
  17   1   2     3875.63     4445.37     74.21 o 
  19   1   2      985.99      979.19     43.52 o 
  21   1   2      115.10      103.19     18.95 o 
  23   1   2      796.57      506.46    157.61 o 
  25   1   2      278.03      183.18     85.40 o 
 -32   2   2      226.18      152.80     58.14 o 
 -30   2   2       43.24       34.17     31.89 o 
 -28   2   2      199.65      237.98     60.20 o 
 -26   2   2       99.02       98.02     34.75 o 
 -24   2   2      218.37      197.55     46.10 o 
 -22   2   2     3022.79     2850.88    105.67 o 
 -20   2   2     2333.63     2541.75     56.79 o 
 -18   2   2     1791.69     1972.84     46.74 o 
 -16   2   2     2849.76     3347.03     45.84 o 
 -14   2   2        0.02        5.04      3.94 o 
 -12   2   2      411.47      444.49     21.24 o 
 -10   2   2    28016.84    32307.52    330.97 o 
  -8   2   2      225.92      264.74     13.74 o 
  -6   2   2     1103.53      983.00     15.91 o 
  -4   2   2      372.22      362.21     12.32 o 
  -2   2   2      956.70      814.33     14.69 o 
   0   2   2     2891.98     2523.76     29.20 o 
   2   2   2       64.18       72.81      8.05 o 
   4   2   2      281.55      278.87     20.35 o 
   6   2   2       31.29       38.06      6.42 o 
   8   2   2      346.57      355.35     13.92 o 
  10   2   2       16.63       15.49      4.70 o 
  12   2   2      102.43      127.45     14.09 o 
  14   2   2     6987.98     7341.59     88.32 o 
  16   2   2      104.35      100.01     13.01 o 
  18   2   2        6.35       22.22     10.14 o 
  20   2   2      222.58      230.17     34.39 o 
  22   2   2      138.52      133.09     23.89 o 
  24   2   2      328.29      283.74     75.53 o 
  26   2   2     1326.68     1356.76     92.61 o 
 -31   3   2       42.28       16.32     17.26 o 
 -29   3   2       87.83       84.48     41.69 o 
 -27   3   2       64.63       46.40     27.11 o 
 -25   3   2      699.68      633.80     36.46 o 
 -23   3   2      710.87      749.81     62.85 o 
 -21   3   2    14820.50    16309.87    257.32 o 
 -19   3   2      145.01      170.76     34.35 o 
 -17   3   2     2471.05     2551.12     67.62 o 
 -15   3   2      134.62      123.06     24.32 o 
 -13   3   2      178.79      201.05     21.94 o 
 -11   3   2        5.81        6.74      3.87 o 
  -9   3   2     5343.47     5661.11     43.96 o 
  -7   3   2     8291.99     8579.22    127.39 o 
  -5   3   2     1173.18      974.60     17.53 o 
  -3   3   2     2745.46     2485.17     30.56 o 
  -1   3   2      479.41      403.69     12.28 o 
   1   3   2     2379.89     2102.78     33.68 o 
   3   3   2     2855.69     2701.79     29.98 o 
   5   3   2      413.78      369.66     16.61 o 
   7   3   2     1844.00     1721.08     29.69 o 
   9   3   2       58.58       46.56      5.57 o 
  11   3   2     2399.41     2406.38     49.32 o 
  13   3   2      410.93      453.53     28.29 o 
  15   3   2       95.56       90.99     11.12 o 
  17   3   2        0.14       15.04      8.35 o 
  19   3   2       26.89       26.69      8.81 o 
  21   3   2      814.23      744.74     53.84 o 
  23   3   2        1.32        9.95     12.84 o 
  25   3   2     4993.27     6493.75    121.03 o 
  27   3   2      163.59      122.93     51.68 o 
 -30   4   2       22.95       19.11     13.20 o 
 -28   4   2       19.16       22.77     20.46 o 
 -26   4   2        0.35       14.92      9.78 o 
 -24   4   2      135.90      117.75     24.84 o 
 -22   4   2     2216.54     2169.57     94.40 o 
 -20   4   2      279.09      301.76     44.38 o 
 -18   4   2     3175.05     3376.85     68.81 o 
 -16   4   2      363.68      491.12     53.93 o 
 -14   4   2      668.66      619.40     65.31 o 
 -12   4   2      223.27      232.83     16.45 o 
 -10   4   2       27.29       29.35      5.37 o 
  -8   4   2     7496.86     8204.83     63.76 o 
  -6   4   2    12178.85    12210.59    185.03 o 
  -4   4   2     4740.98     5088.64     50.57 o 
  -2   4   2     2648.59     2377.77     30.35 o 
   0   4   2     5368.29     5218.89     39.78 o 
   2   4   2      521.72      502.31     13.58 o 
   4   4   2     2364.36     2212.55     34.43 o 
   6   4   2     2662.63     2320.69     70.04 o 
   8   4   2     4999.57     4831.15     90.16 o 
  10   4   2     2687.77     2514.21     56.15 o 
  12   4   2     2798.44     2699.88     97.43 o 
  14   4   2       35.06       34.45      8.80 o 
  16   4   2       14.75       13.88      5.65 o 
  18   4   2      186.59      177.24     25.08 o 
  20   4   2      218.52      187.51     29.19 o 
  22   4   2     1236.15     1437.54    119.53 o 
  24   4   2      231.44      168.52     53.65 o 
  26   4   2      875.42      806.55     70.85 o 
 -31   5   2        0.07        9.83     16.10 o 
 -29   5   2       57.92       55.77     27.83 o 
 -27   5   2       84.03       64.35     24.45 o 
 -25   5   2      909.49      924.43     51.67 o 
 -23   5   2      560.29      538.85     47.83 o 
 -21   5   2      322.08      268.65     52.34 o 
 -19   5   2      243.63      233.01     41.30 o 
 -17   5   2        3.26        8.16     11.96 o 
 -15   5   2      412.27      469.85     61.74 o 
 -13   5   2      291.84      323.84     18.19 o 
 -11   5   2       92.77      122.40     15.31 o 
  -9   5   2    22031.69    25356.43    155.11 o 
  -7   5   2     1602.85     1626.92     31.82 o 
  -5   5   2     4171.87     4338.84     62.30 o 
  -3   5   2     5363.02     5390.12     47.68 o 
  -1   5   2        2.65        5.59      5.39 o 
   1   5   2     5818.04     5775.93    117.96 o 
   3   5   2     7172.80     6993.84    110.61 o 
   5   5   2      273.57      254.40     15.33 o 
   7   5   2     1608.61     1364.52     32.52 o 
   9   5   2     2120.94     2073.09     28.93 o 
  11   5   2      433.88      391.30     18.35 o 
  13   5   2     5866.01     5973.04    138.66 o 
  15   5   2       33.86       29.81     10.07 o 
  17   5   2      353.43      303.06     35.55 o 
  19   5   2        1.12        7.92      9.24 o 
  21   5   2       21.16       16.54     12.38 o 
  23   5   2      603.24      670.02    120.42 o 
  25   5   2       53.76       32.18     21.85 o 
  27   5   2       12.80       35.77     34.00 o 
 -30   6   2       91.86      110.67     44.94 o 
 -28   6   2       56.11       46.63     19.16 o 
 -26   6   2      318.30      379.17     54.98 o 
 -24   6   2      468.22      469.05     73.49 o 
 -22   6   2     1426.34     1561.07     70.55 o 
 -20   6   2      255.41      287.82     58.41 o 
 -18   6   2       38.61       30.67     17.69 o 
 -16   6   2       91.17      111.36     23.35 o 
 -14   6   2     1201.24     1229.77     29.19 o 
 -12   6   2     1163.00     1192.23     28.48 o 
 -10   6   2     2249.18     2250.31     33.45 o 
  -8   6   2       15.71       16.52      9.13 o 
  -6   6   2      193.90      216.84     16.97 o 
  -4   6   2     1369.81     1331.56     22.00 o 
  -2   6   2      989.26     1048.38     27.41 o 
   0   6   2      171.10      167.66     14.34 o 
   2   6   2       49.72       54.20      9.17 o 
   4   6   2       39.34       42.68      7.26 o 
   6   6   2       82.89      106.13     13.69 o 
   8   6   2       10.76        9.63      6.73 o 
  10   6   2      937.10      930.59     22.66 o 
  12   6   2      126.09      120.56     16.67 o 
  14   6   2      444.98      419.62     36.79 o 
  16   6   2     1471.46     1440.26     41.80 o 
  18   6   2      766.68      725.80     49.69 o 
  20   6   2      111.82       87.82     29.39 o 
  22   6   2       50.23       52.47     20.28 o 
  24   6   2       60.29       63.44     26.54 o 
  26   6   2      535.36      488.28     85.43 o 
 -29   7   2       39.69       29.37     19.72 o 
 -27   7   2      322.64      351.18     69.58 o 
 -25   7   2        5.69       12.74     10.42 o 
 -23   7   2      192.29      156.38     38.56 o 
 -21   7   2        4.28       16.70     13.52 o 
 -19   7   2      654.33      692.13     92.29 o 
 -17   7   2      623.19      672.36     55.80 o 
 -15   7   2     4223.95     3922.88     72.21 o 
 -13   7   2       66.07       51.46      8.53 o 
 -11   7   2      921.53      879.46     36.52 o 
  -9   7   2     3811.76     3928.67     40.96 o 
  -7   7   2       10.81       17.05     11.01 o 
  -5   7   2      109.20      162.96     23.51 o 
  -3   7   2       85.23       76.54     14.71 o 
  -1   7   2     1399.65     1564.34     48.62 o 
   1   7   2       16.40        8.67      5.76 o 
   3   7   2       69.58       69.15     11.35 o 
   5   7   2     1950.85     1905.77    124.39 o 
   7   7   2      138.05      162.46     18.83 o 
   9   7   2        2.57        8.06      4.34 o 
  11   7   2       23.67       23.14      5.72 o 
  13   7   2     1120.20     1123.19     36.08 o 
  15   7   2      414.51      333.61     41.43 o 
  17   7   2       25.59       34.60     11.24 o 
  19   7   2     1743.08     1971.30    164.95 o 
  21   7   2       38.73       41.40     22.28 o 
  23   7   2       81.33       74.81     23.91 o 
  25   7   2       54.98       39.13     21.30 o 
 -28   8   2      162.03      115.94     46.90 o 
 -26   8   2     1647.44     1902.49     74.68 o 
 -24   8   2      188.51      159.16     40.92 o 
 -22   8   2        1.75       33.85     12.79 o 
 -20   8   2      244.49      196.51     39.79 o 
 -18   8   2     1492.60     1407.15     66.78 o 
 -16   8   2     1927.35     2074.72     91.17 o 
 -14   8   2     1996.05     1987.12     67.55 o 
 -12   8   2     1979.08     1734.23     92.63 o 
 -10   8   2      744.50      708.32     34.67 o 
  -8   8   2      129.19       97.99     18.39 o 
  -6   8   2       12.47        1.79      8.45 o 
  -4   8   2     1398.63     1351.19     62.96 o 
  -2   8   2      258.18      292.00     25.80 o 
   0   8   2     5778.93     5915.22    224.20 o 
   2   8   2     4009.86     4406.08     67.81 o 
   4   8   2     1617.54     1788.91     56.34 o 
   6   8   2        0.28        5.64      5.08 o 
   8   8   2      616.93      470.76     50.79 o 
  10   8   2      122.63       85.47     13.36 o 
  12   8   2      155.58      168.68     30.35 o 
  14   8   2      667.55      680.55     41.95 o 
  16   8   2     1023.63      966.56    149.03 o 
  18   8   2      610.85      681.78     77.24 o 
  20   8   2      464.81      531.90     92.34 o 
  22   8   2      309.46      284.76     77.47 o 
  24   8   2      101.21       86.90     32.03 o 
 -27   9   2       12.57       15.27      9.63 o 
 -25   9   2        0.18       13.54     12.93 o 
 -23   9   2       26.70       38.33     20.69 o 
 -21   9   2      332.59      264.59     63.31 o 
 -19   9   2      418.49      352.91     72.29 o 
 -17   9   2     1143.88     1052.92     59.86 o 
 -15   9   2     2384.94     2312.89     66.20 o 
 -13   9   2       18.68       33.18     13.34 o 
 -11   9   2     2766.76     2867.79     53.81 o 
  -9   9   2     3659.00     3629.27     81.05 o 
  -7   9   2     3492.91     3394.18     87.11 o 
  -5   9   2       16.76       35.21     11.86 o 
  -3   9   2      110.87      122.94     19.44 o 
  -1   9   2      396.43      368.79     42.14 o 
   1   9   2     3081.07     2779.14    134.51 o 
   3   9   2     1927.26     1855.16     51.93 o 
   5   9   2      534.66      578.53     31.62 o 
   7   9   2      337.96      295.04     26.30 o 
   9   9   2       40.79       29.47      9.52 o 
  11   9   2     1453.65     1448.88     50.08 o 
  13   9   2     2433.24     2539.20     61.01 o 
  15   9   2      390.32      358.04     49.44 o 
  17   9   2       96.78      120.80     35.43 o 
  19   9   2     1011.20      923.50    193.10 o 
  21   9   2      481.64      369.49    115.36 o 
  23   9   2       72.75       61.60     31.41 o 
 -26  10   2      347.71      239.38     79.18 o 
 -24  10   2        0.03        7.60     11.06 o 
 -22  10   2        3.77       36.57     17.66 o 
 -20  10   2      529.06      475.18     60.78 o 
 -18  10   2      199.30      167.16     26.93 o 
 -16  10   2        0.01       21.38     15.00 o 
 -14  10   2      375.23      409.82     48.08 o 
 -12  10   2     2633.29     2727.39     72.67 o 
 -10  10   2     6739.52     6786.62    159.69 o 
  -8  10   2       34.18       42.84     15.01 o 
  -6  10   2     2070.45     2098.13     58.81 o 
  -4  10   2     1059.57      965.33     58.27 o 
  -2  10   2      109.72       98.42     19.14 o 
   0  10   2      822.96      787.09     61.40 o 
   2  10   2      949.83      892.54     41.38 o 
   4  10   2       58.19       69.96     12.85 o 
   6  10   2       32.88       31.21     11.63 o 
   8  10   2     1313.28     1144.69     75.57 o 
  10  10   2      422.19      419.68     39.21 o 
  12  10   2       98.44      106.38     19.69 o 
  14  10   2     4078.41     4546.57     81.72 o 
  16  10   2     1105.28     1173.86    112.49 o 
  18  10   2       80.51       88.58     40.52 o 
  20  10   2        0.14       19.54     17.55 o 
  22  10   2       10.29       11.08     21.82 o 
 -25  11   2        0.03       14.88     12.88 o 
 -23  11   2      162.46      146.35     29.40 o 
 -21  11   2      201.66      201.96     56.56 o 
 -19  11   2      180.33      194.77     33.39 o 
 -17  11   2      192.53      184.32     39.43 o 
 -15  11   2      648.32      658.64     52.70 o 
 -13  11   2      296.63      279.89     41.01 o 
 -11  11   2     1297.07     1320.60     48.44 o 
  -9  11   2     1081.39     1118.65     47.10 o 
  -7  11   2     1250.63     1238.56     55.09 o 
  -5  11   2     4705.78     4850.92    122.09 o 
  -3  11   2       51.40       66.42     18.43 o 
  -1  11   2      164.89      212.62     41.82 o 
   1  11   2      757.20      813.82     60.06 o 
   3  11   2     1435.63     1406.12     74.82 o 
   5  11   2        0.53       23.79     12.03 o 
   7  11   2       40.21       38.21     13.92 o 
   9  11   2     2766.15     2909.81     70.25 o 
  11  11   2      831.88      727.06     50.60 o 
  13  11   2      324.42      343.78     50.91 o 
  15  11   2      178.29      171.64     40.72 o 
  17  11   2      477.47      456.75    100.02 o 
  19  11   2      372.64      329.61     79.80 o 
  21  11   2       70.81       49.79     29.41 o 
 -22  12   2      327.86      228.56     55.02 o 
 -20  12   2      282.59      239.23     56.92 o 
 -18  12   2      428.51      462.60     46.07 o 
 -16  12   2     1000.29     1090.31     48.27 o 
 -14  12   2        6.76       11.37     11.64 o 
 -12  12   2      308.05      288.88     40.54 o 
 -10  12   2      274.04      262.68     38.03 o 
  -8  12   2       10.51       16.99     10.60 o 
  -6  12   2      702.52      541.45     56.92 o 
  -4  12   2       23.36        8.98      9.31 o 
  -2  12   2      189.37      209.89     29.67 o 
   0  12   2     1250.57     1274.25     57.08 o 
   2  12   2     3620.52     2835.32    233.62 o 
   4  12   2     1302.84     1398.61     73.49 o 
   6  12   2      860.76      882.26     43.29 o 
   8  12   2        0.00       13.09      9.18 o 
  10  12   2      667.13      611.42     64.10 o 
  12  12   2       69.38       69.67     27.21 o 
  14  12   2       79.26       84.39     24.78 o 
  16  12   2      110.09      112.01     38.55 o 
  18  12   2        0.16       14.97     20.72 o 
 -21  13   2      121.42      102.24     44.69 o 
 -19  13   2       57.95       27.10     18.37 o 
 -17  13   2      703.80      752.48     91.12 o 
 -15  13   2       44.38       78.86     24.37 o 
 -13  13   2       62.39       46.16     18.16 o 
 -11  13   2      843.89      740.99     62.97 o 
  -9  13   2       66.57       86.48     20.72 o 
  -7  13   2       34.57       43.79     14.11 o 
  -5  13   2        1.41        9.37     11.80 o 
  -3  13   2      435.77      380.48     54.05 o 
  -1  13   2      258.39      237.11     36.55 o 
   1  13   2       79.36       87.60     20.68 o 
   3  13   2      199.34      197.47     33.01 o 
   5  13   2      370.85      337.59     45.68 o 
   7  13   2      329.01      246.05     48.54 o 
   9  13   2       68.18       76.68     20.89 o 
  11  13   2       87.03       67.88     20.07 o 
  13  13   2      343.93      304.39     76.36 o 
  15  13   2      176.35      140.16     43.31 o 
  17  13   2        2.55       10.66     15.67 o 
 -18  14   2        0.16        9.48     10.23 o 
 -16  14   2       22.52       23.06     16.80 o 
 -14  14   2      100.13      120.62     34.87 o 
 -12  14   2       99.53      116.81     30.02 o 
 -10  14   2        0.61       15.94     11.38 o 
  -8  14   2        1.33       19.16      9.35 o 
  -6  14   2       86.60       96.31     25.83 o 
  -4  14   2      256.57      175.11     37.12 o 
  -2  14   2     1438.07     1527.75     58.52 o 
   0  14   2      182.61      182.32     38.43 o 
   2  14   2      544.12      503.08     66.14 o 
   4  14   2       32.39       40.24     12.19 o 
   6  14   2      631.04      590.27     73.51 o 
   8  14   2      169.96      104.34     24.28 o 
  10  14   2       99.09       84.73     26.57 o 
  12  14   2       15.24       30.01     17.63 o 
  14  14   2       60.18       67.57     32.26 o 
 -15  15   2      391.20      376.32     69.13 o 
 -13  15   2       37.34       42.00     13.27 o 
 -11  15   2      565.46      617.94     84.48 o 
  -9  15   2       16.81       30.41     15.11 o 
  -7  15   2       83.67       80.72     19.76 o 
  -5  15   2      168.73      170.41     35.66 o 
  -3  15   2      239.49      252.73     43.28 o 
  -1  15   2      559.69      637.67     58.93 o 
   1  15   2       25.30       28.54     15.61 o 
   3  15   2        0.56        9.94     11.74 o 
   5  15   2      446.87      398.45     66.39 o 
   7  15   2      271.06      232.70     60.86 o 
   9  15   2      294.23      324.56     53.25 o 
  11  15   2       62.99       56.99     20.63 o 
 -12  16   2       42.16       35.84     18.62 o 
 -10  16   2      691.29      740.27    134.64 o 
  -8  16   2       17.44       15.92     10.17 o 
  -6  16   2      480.15      468.01     77.38 o 
  -4  16   2      164.25      146.79     31.71 o 
  -2  16   2      220.66      166.20     36.99 o 
   0  16   2       28.12       34.07     13.24 o 
   2  16   2      201.39      153.10     33.01 o 
   4  16   2        8.52       23.76     13.25 o 
   6  16   2      170.39      121.35     30.69 o 
   8  16   2       40.47       54.26     44.13 o 
  -5  17   2        0.27       17.03     11.95 o 
  -3  17   2       38.69       46.35     15.35 o 
  -1  17   2      701.02      831.49     72.69 o 
   1  17   2        9.41       19.08     10.52 o 
 -31   1   3      229.80      218.71     79.83 o 
 -29   1   3        8.09       20.12     21.41 o 
 -27   1   3      263.79      269.79     70.48 o 
 -25   1   3       50.13       34.04     30.42 o 
 -23   1   3        2.45       10.11     10.09 o 
 -21   1   3     6494.95     7212.88     88.14 o 
 -19   1   3      334.37      288.05     27.21 o 
 -17   1   3       30.47       36.99      5.88 o 
 -15   1   3       87.69       98.35     10.73 o 
 -13   1   3     5860.88     5907.90     57.71 o 
 -11   1   3     3740.16     3768.11     31.72 o 
  -9   1   3     1764.55     1596.51     26.97 o 
  -7   1   3      198.20      189.81     11.48 o 
  -5   1   3     1252.96     1241.59     16.76 o 
  -3   1   3     6524.94     5985.57     68.21 o 
  -1   1   3    13657.84    12926.10    105.29 o 
   1   1   3      868.84      830.73     21.91 o 
   3   1   3      104.13       96.18     10.66 o 
   5   1   3      128.47      147.85     16.83 o 
   7   1   3     2201.16     2126.09     29.89 o 
   9   1   3     1569.62     1459.68     35.71 o 
  11   1   3       18.51       17.18      5.24 o 
  13   1   3       24.90       25.15      6.42 o 
  15   1   3       47.68       46.18      8.56 o 
  17   1   3      375.07      407.69     33.51 o 
  19   1   3      674.29      775.21     48.56 o 
  21   1   3       22.79       17.13      8.62 o 
  23   1   3        1.65       16.59     23.39 o 
 -32   2   3       60.15       77.37     28.87 o 
 -30   2   3       11.80       32.58     22.66 o 
 -28   2   3      233.40      281.23     67.44 o 
 -26   2   3      964.24      999.73    117.04 o 
 -24   2   3      190.57      229.66     35.50 o 
 -22   2   3        7.11       19.33     14.19 o 
 -20   2   3     7946.67     8410.57    124.94 o 
 -18   2   3     1412.13     1663.97     49.01 o 
 -16   2   3     1920.20     2187.78     44.75 o 
 -14   2   3        8.44       11.51      5.19 o 
 -12   2   3        1.47        6.85      3.81 o 
 -10   2   3     2518.58     2842.23     32.61 o 
  -8   2   3     1678.27     1646.51     28.55 o 
  -6   2   3     2171.55     1956.95     27.85 o 
  -4   2   3     5443.38     5092.23     38.87 o 
  -2   2   3        4.01        6.89      4.88 o 
   0   2   3      411.04      377.12     13.72 o 
   2   2   3     7942.04     8157.17     75.90 o 
   4   2   3    11128.39    11351.04    121.35 o 
   6   2   3       35.88       40.72      8.64 o 
   8   2   3        8.84        6.41      4.59 o 
  10   2   3      273.39      250.38     13.07 o 
  12   2   3      923.73      802.76     41.07 o 
  14   2   3      429.46      435.64     25.57 o 
  16   2   3      162.44      167.67     22.46 o 
  18   2   3        0.02        9.13      8.31 o 
  20   2   3       51.72       65.40     16.46 o 
  22   2   3        5.77       31.52     19.18 o 
  24   2   3      363.42      180.32    124.02 o 
 -31   3   3      893.88      767.50     85.43 o 
 -29   3   3      307.76      306.63     91.83 o 
 -27   3   3      432.32      405.85     70.67 o 
 -25   3   3      166.39      135.80     31.24 o 
 -23   3   3     1279.75     1302.72     55.80 o 
 -21   3   3      770.56      972.83     54.89 o 
 -19   3   3      821.81      832.04     71.60 o 
 -17   3   3     1300.80     1324.18     29.18 o 
 -15   3   3      422.62      481.68     28.22 o 
 -13   3   3     1903.12     2279.84     33.18 o 
 -11   3   3      360.03      353.88     19.98 o 
  -9   3   3     4660.96     5283.02     44.13 o 
  -7   3   3     7899.30     8385.60    154.17 o 
  -5   3   3     2205.81     2180.63     32.21 o 
  -3   3   3     3180.52     3052.84     45.11 o 
  -1   3   3     5358.40     5058.50    101.65 o 
   1   3   3     2038.62     1725.66     58.57 o 
   3   3   3        1.12        6.87      5.08 o 
   5   3   3     1951.99     1904.31     53.28 o 
   7   3   3     6402.99     6557.23     98.41 o 
   9   3   3     2005.80     2006.35     59.65 o 
  11   3   3      173.96      227.96     37.84 o 
  13   3   3     1040.59      966.34     49.58 o 
  15   3   3     1264.05     1162.99     88.89 o 
  17   3   3       95.89       81.02     20.51 o 
  19   3   3      327.94      353.24     58.05 o 
  21   3   3      196.78      172.41     40.37 o 
  23   3   3      581.90      646.22     84.31 o 
 -30   4   3        0.12       12.63     14.10 o 
 -28   4   3        0.50       35.96     21.20 o 
 -26   4   3       64.04       85.19     23.86 o 
 -24   4   3     1389.21     1396.70     92.78 o 
 -22   4   3     1445.85     1391.31     68.41 o 
 -20   4   3      546.15      638.97     48.44 o 
 -18   4   3     2206.85     2218.25     67.34 o 
 -16   4   3     1147.43     1063.38     23.20 o 
 -14   4   3      227.88      218.06     22.24 o 
 -12   4   3      184.79      168.59     21.58 o 
 -10   4   3     2253.55     2304.82     34.76 o 
  -8   4   3     3009.74     3075.51     55.24 o 
  -6   4   3      856.70      884.60     22.34 o 
  -4   4   3      582.67      539.50     21.08 o 
  -2   4   3     1049.21     1007.66     46.03 o 
   0   4   3     1292.03     1140.64     46.27 o 
   2   4   3     1760.42     1501.27     71.73 o 
   4   4   3       56.31       86.63     17.70 o 
   6   4   3     1289.88     1226.68     68.10 o 
   8   4   3      680.38      672.64     38.07 o 
  10   4   3      178.10      226.54     36.22 o 
  12   4   3      432.05      500.15     35.11 o 
  14   4   3      410.21      352.68     28.80 o 
  16   4   3      638.89      673.71     66.31 o 
  18   4   3       33.04       26.29     13.10 o 
  20   4   3      152.61      122.99     31.42 o 
  22   4   3       59.05       36.23     22.55 o 
  24   4   3      969.32     1516.28     81.46 o 
 -31   5   3       36.31       41.67     23.83 o 
 -29   5   3        3.48       15.62     22.45 o 
 -27   5   3        4.17        8.73      8.29 o 
 -25   5   3       16.75       21.69     16.83 o 
 -23   5   3        1.41       16.28     13.60 o 
 -21   5   3      245.89      210.86     39.37 o 
 -19   5   3     1025.86     1017.15     51.29 o 
 -17   5   3       10.40        5.45      8.52 o 
 -15   5   3     1183.03     1108.60     25.75 o 
 -13   5   3      662.83      665.27     26.63 o 
 -11   5   3      114.39      151.69     15.48 o 
  -9   5   3      179.65      176.34     23.01 o 
  -7   5   3       42.34       71.99     11.40 o 
  -5   5   3       76.12       84.83     13.23 o 
  -3   5   3      361.30      366.95     25.50 o 
  -1   5   3     3455.68     3195.06     69.16 o 
   1   5   3      192.14      177.31     19.18 o 
   3   5   3      632.37      599.02     38.32 o 
   5   5   3       41.94       48.82     12.89 o 
   7   5   3     1843.67     1825.88    121.40 o 
   9   5   3      681.16      759.68     49.49 o 
  11   5   3       81.42      129.01     24.14 o 
  13   5   3       85.15       93.58     20.93 o 
  15   5   3       52.47       36.03     13.71 o 
  17   5   3       42.48       37.78     20.00 o 
  19   5   3      149.31      123.93     25.61 o 
  21   5   3      359.80      328.15     86.82 o 
  23   5   3        9.43       16.92     16.39 o 
  25   5   3      363.56      181.68    132.32 o 
 -30   6   3      386.11      307.80    100.10 o 
 -28   6   3       13.90       16.42     19.59 o 
 -26   6   3       19.16       23.54     11.62 o 
 -24   6   3       44.96       56.11     21.23 o 
 -22   6   3       56.97       40.68     20.82 o 
 -20   6   3      514.67      416.34     72.59 o 
 -18   6   3     1792.84     1812.50     65.71 o 
 -16   6   3       40.82       38.06     10.40 o 
 -14   6   3     2057.95     2225.58     39.13 o 
 -12   6   3      192.26      268.33     22.94 o 
 -10   6   3      219.09      247.42     31.39 o 
  -8   6   3      438.34      371.24     33.49 o 
  -6   6   3     1415.03     1405.39     35.38 o 
  -4   6   3     1951.53     1834.69     37.17 o 
  -2   6   3     1812.99     1656.74     29.16 o 
   0   6   3     3503.46     3639.23     67.18 o 
   2   6   3      116.55      135.20     18.14 o 
   4   6   3      651.57      726.70     48.75 o 
   6   6   3     1550.50     1691.50     58.58 o 
   8   6   3     1010.53     1044.92     61.94 o 
  10   6   3     1201.09     1375.28     54.79 o 
  12   6   3       73.79       68.03     16.06 o 
  14   6   3       52.47       44.38     14.98 o 
  16   6   3      254.88      237.18     39.02 o 
  18   6   3      151.22      113.90     28.92 o 
  20   6   3      254.97      272.10     78.16 o 
  22   6   3        0.08       31.72     17.13 o 
  24   6   3      292.16      268.81     68.38 o 
 -29   7   3        9.93       35.90     22.18 o 
 -27   7   3     1129.07     1322.47    104.49 o 
 -25   7   3      441.07      516.11     52.25 o 
 -23   7   3      105.48      100.38     28.15 o 
 -21   7   3      341.50      263.13     58.61 o 
 -19   7   3        9.22       11.71     14.63 o 
 -17   7   3      325.84      277.16     24.91 o 
 -15   7   3      849.48      662.62     32.35 o 
 -13   7   3      988.63      995.10     36.13 o 
 -11   7   3     1847.15     1905.45     45.33 o 
  -9   7   3       82.29       74.71     13.13 o 
  -7   7   3      400.84      402.21     35.60 o 
  -5   7   3      274.73      273.71     39.96 o 
  -3   7   3      809.78      814.81     43.18 o 
  -1   7   3      215.12      234.65     27.26 o 
   3   7   3       30.13       30.75      6.74 o 
   5   7   3     5000.29     5246.26     96.31 o 
   7   7   3      585.68      502.50     47.40 o 
   9   7   3      263.15      280.04     46.06 o 
  11   7   3       23.51       23.75     12.13 o 
  13   7   3      147.52      138.71     26.00 o 
  15   7   3       12.37       22.38     11.22 o 
  17   7   3     1227.17     1284.24     63.58 o 
  19   7   3      216.54      187.30     49.02 o 
  21   7   3      663.99      553.65    104.42 o 
  23   7   3       44.86       50.37     27.74 o 
 -28   8   3      934.36     1118.58     75.72 o 
 -26   8   3      509.72      430.12     43.47 o 
 -24   8   3       37.17       48.33     18.89 o 
 -22   8   3      426.18      463.60     78.95 o 
 -20   8   3       16.46       17.25     13.80 o 
 -18   8   3      502.96      599.03     84.79 o 
 -16   8   3      280.41      196.84     36.62 o 
 -14   8   3     6764.05     7537.73    112.34 o 
 -12   8   3     2269.75     2538.82     47.79 o 
 -10   8   3     2591.85     2733.80     68.25 o 
  -8   8   3       84.27       96.45     19.13 o 
  -6   8   3     1644.32     1664.94     53.39 o 
  -4   8   3     1042.14     1044.19     62.05 o 
  -2   8   3       12.17        5.38      7.42 o 
   0   8   3        1.03        8.27      5.68 o 
   2   8   3      409.45      396.37     31.93 o 
   4   8   3       19.99       17.37      6.34 o 
   6   8   3        0.22        6.30      4.57 o 
   8   8   3       18.09        9.67      8.26 o 
  10   8   3        2.47        4.10      8.65 o 
  12   8   3      344.88      356.73     51.47 o 
  14   8   3       57.80       42.98     14.93 o 
  16   8   3     2046.27     2196.66     46.90 o 
  18   8   3      448.32      455.45     82.18 o 
  20   8   3     1786.99     2093.55    143.47 o 
  22   8   3      488.25      473.22    105.35 o 
 -27   9   3      260.61      200.17     70.75 o 
 -25   9   3        0.03       24.76     14.69 o 
 -23   9   3       27.24       49.26     22.05 o 
 -21   9   3        2.67       21.65     13.00 o 
 -19   9   3     1162.19     1173.66     52.90 o 
 -17   9   3        9.03       14.91     13.55 o 
 -15   9   3      100.29       85.48     15.47 o 
 -13   9   3     1675.37     1992.95     62.55 o 
 -11   9   3      810.38      851.57     61.79 o 
  -9   9   3     2014.06     2123.79     51.83 o 
  -7   9   3      828.43      844.74     34.04 o 
  -5   9   3        0.53       25.84     13.49 o 
  -3   9   3      554.53      641.23     57.20 o 
  -1   9   3      583.43      615.19     42.05 o 
   1   9   3      278.93      331.40     34.24 o 
   3   9   3       48.54       51.02      9.46 o 
   5   9   3      126.55      159.15     22.62 o 
   7   9   3      737.21      732.70     35.04 o 
   9   9   3      232.93      236.83     44.12 o 
  11   9   3       62.55       57.24     18.53 o 
  13   9   3      292.09      261.18     41.45 o 
  15   9   3      945.57     1036.67     71.47 o 
  17   9   3      130.84      170.82     44.64 o 
  19   9   3      206.76      246.85     67.62 o 
  21   9   3        7.43       21.80     19.08 o 
 -26  10   3      104.90       74.90     29.32 o 
 -24  10   3        0.22       12.59     12.49 o 
 -22  10   3        2.57       13.63     12.05 o 
 -20  10   3      213.26      189.25     50.49 o 
 -18  10   3      880.39      724.01     48.18 o 
 -16  10   3       28.85       34.73     19.10 o 
 -14  10   3      659.73      561.67     47.16 o 
 -12  10   3      104.55       78.48     20.58 o 
 -10  10   3       90.60       98.51     19.07 o 
  -8  10   3      543.43      576.38     68.95 o 
  -6  10   3      698.34      753.16     54.85 o 
  -4  10   3     1783.91     1803.68     83.22 o 
  -2  10   3     2744.50     2894.94     98.63 o 
   0  10   3       82.13      130.80     19.41 o 
   2  10   3       33.02       61.97     12.18 o 
   4  10   3        4.66       15.80      6.76 o 
   6  10   3       20.74       12.20      7.05 o 
   8  10   3      900.16      966.62     84.82 o 
  10  10   3     1343.34     1431.24     81.67 o 
  12  10   3        0.14       12.85     10.47 o 
  14  10   3        8.17        9.61      9.00 o 
  16  10   3       14.34        9.79     15.85 o 
  18  10   3       11.60       34.45     21.83 o 
  20  10   3      157.82      140.82     37.33 o 
 -25  11   3        5.39       23.80     21.06 o 
 -23  11   3        0.11       23.49     13.63 o 
 -21  11   3     1483.58     1699.40     86.05 o 
 -19  11   3      288.04      282.17     68.48 o 
 -17  11   3      181.48      170.22     38.85 o 
 -15  11   3        6.46        8.72     10.81 o 
 -13  11   3      713.27      695.35     61.55 o 
 -11  11   3       26.89       33.26     13.36 o 
  -9  11   3     1057.15     1059.36     62.29 o 
  -7  11   3     2284.60     2395.46     83.39 o 
  -5  11   3     4304.60     4301.70    105.53 o 
  -3  11   3     6580.87     6923.14    178.83 o 
  -1  11   3      388.08      424.34     50.65 o 
   1  11   3       22.51       26.54     10.55 o 
   3  11   3      100.29       91.44     16.30 o 
   5  11   3       11.94       19.59      8.84 o 
   7  11   3     1359.07     1388.21     85.68 o 
   9  11   3     2585.72     2914.97     86.05 o 
  11  11   3     2317.74     2447.01     94.45 o 
  13  11   3     1266.01     1282.02     84.86 o 
  15  11   3      230.68      242.62     70.55 o 
  17  11   3        5.90       15.98     21.74 o 
  19  11   3       13.87       37.71     23.17 o 
 -22  12   3      101.35       86.73     34.40 o 
 -20  12   3      298.85      327.61     48.11 o 
 -18  12   3       60.59       60.14     16.66 o 
 -16  12   3      476.18      512.10     61.88 o 
 -14  12   3        0.70       11.29     13.57 o 
 -12  12   3        0.23       23.32     12.04 o 
 -10  12   3      586.40      643.00     63.87 o 
  -8  12   3      193.95      172.79     33.53 o 
  -6  12   3     1300.24     1420.73     70.42 o 
  -4  12   3     3032.71     3058.83    124.33 o 
  -2  12   3     1338.72     1446.47     75.75 o 
   0  12   3     1017.36     1047.04     59.11 o 
   2  12   3      367.17      374.96     48.07 o 
   4  12   3      475.81      435.99     55.76 o 
   6  12   3     1802.68     1920.17     80.09 o 
   8  12   3      846.49      844.13     86.15 o 
  10  12   3     2433.07     2511.81     82.84 o 
  12  12   3     1622.22     1752.55     88.83 o 
  14  12   3        0.04       10.95     16.05 o 
  16  12   3      601.56      551.87    127.63 o 
 -21  13   3      108.59       80.98     25.75 o 
 -19  13   3        0.01       10.79     11.32 o 
 -17  13   3      315.19      336.23     66.19 o 
 -15  13   3     1229.70     1509.60    109.90 o 
 -13  13   3        5.22       28.45     15.42 o 
 -11  13   3       83.46       98.91     26.55 o 
  -9  13   3      323.70      314.77     39.60 o 
  -7  13   3      931.19      785.01     88.90 o 
  -5  13   3       91.79      132.07     33.36 o 
  -3  13   3      873.89      842.52    101.72 o 
  -1  13   3      494.45      507.30     58.34 o 
   1  13   3      243.45      201.47     33.88 o 
   3  13   3       60.08       44.71     12.04 o 
   5  13   3        2.30       19.15     10.26 o 
   7  13   3        3.88       14.55     13.65 o 
   9  13   3      355.35      297.39     56.87 o 
  11  13   3        5.10       24.53     15.03 o 
  13  13   3      680.29      590.27    113.16 o 
  15  13   3       44.04       23.36     23.66 o 
 -18  14   3       22.51       40.47     18.36 o 
 -16  14   3      146.07      146.78     36.54 o 
 -14  14   3      164.81      189.32     51.64 o 
 -12  14   3      773.34      834.11    105.08 o 
 -10  14   3      303.23      275.50     54.51 o 
  -8  14   3      366.29      383.35     48.33 o 
  -6  14   3       42.72       35.90     15.29 o 
  -4  14   3      151.22      156.62     32.15 o 
  -2  14   3       39.74       34.06     14.66 o 
   0  14   3      228.40      212.55     43.12 o 
   2  14   3      180.28      143.66     30.52 o 
   4  14   3      189.86      103.65     39.15 o 
   6  14   3      132.99      132.04     41.19 o 
   8  14   3       75.53       80.42     26.21 o 
  10  14   3        6.05        4.62     13.08 o 
  12  14   3       15.83       23.95     26.43 o 
 -15  15   3        0.76        9.70      9.31 o 
 -13  15   3     1687.94     1749.52    170.71 o 
 -11  15   3        8.90       21.42     12.94 o 
  -9  15   3      107.15      108.67     22.83 o 
  -7  15   3     1045.68     1257.74     88.59 o 
  -5  15   3        5.77       16.61     12.39 o 
  -3  15   3      446.32      426.44     62.22 o 
  -1  15   3      128.16       88.48     22.56 o 
   1  15   3       45.83       43.19     14.48 o 
   3  15   3       86.02       69.90     23.88 o 
   5  15   3       84.45       90.56     31.49 o 
   7  15   3       61.64       73.03     26.33 o 
   9  15   3      438.45      298.16     84.24 o 
 -10  16   3      791.72      910.22     68.05 o 
  -8  16   3        1.86       28.29     13.24 o 
  -6  16   3        8.62       20.39     13.02 o 
  -4  16   3        1.25       12.98      9.89 o 
  -2  16   3      355.61      216.79     50.37 o 
   0  16   3      110.06       55.81     34.64 o 
   2  16   3       83.40       51.92     23.47 o 
   4  16   3       40.99       36.60     18.68 o 
 -32   0   4       18.30       16.59     26.52 o 
 -30   0   4      242.86      255.93    118.58 o 
 -28   0   4       92.40       55.21     32.50 o 
 -26   0   4     1391.75     1538.58     84.59 o 
 -24   0   4     1170.06     1149.52    112.87 o 
 -22   0   4     2466.64     2742.96    112.46 o 
 -20   0   4       99.80      102.57     28.13 o 
 -18   0   4     4491.66     4948.30     86.49 o 
 -16   0   4     3816.73     4052.11    152.04 o 
 -14   0   4      353.92      380.62     48.91 o 
 -12   0   4     2219.41     2364.18     80.02 o 
 -10   0   4     1060.06      999.80     61.33 o 
  -8   0   4      106.86      116.46     27.33 o 
  -6   0   4      220.70      215.29     36.38 o 
  -4   0   4     1204.01     1210.55     30.02 o 
  -2   0   4      292.48      316.69     22.27 o 
   0   0   4     1517.86     1362.99     31.84 o 
   2   0   4     2083.13     2056.23     44.73 o 
   4   0   4   124274.05   135960.64    441.76 o 
   6   0   4        0.05        2.71      7.18 o 
   8   0   4     3729.76     3785.77     77.29 o 
  10   0   4      214.88      216.07     35.29 o 
  12   0   4     1535.48     1653.81     48.80 o 
  14   0   4     1652.17     1756.31     88.46 o 
  16   0   4      209.19      224.11     96.01 o 
  18   0   4      206.41      193.92     79.01 o 
  20   0   4      200.40      130.69     62.96 o 
  22   0   4        7.59       16.45     24.48 o 
 -31   1   4      104.85      144.02     56.95 o 
 -29   1   4      185.33       97.52     42.33 o 
 -27   1   4        4.79       18.09     23.81 o 
 -25   1   4        0.00        6.99     24.51 o 
 -23   1   4        3.11       -1.71     23.45 o 
 -21   1   4     2812.55     2999.67     78.22 o 
 -19   1   4     1848.75     1944.23     58.10 o 
 -17   1   4      705.55      732.65     23.98 o 
 -15   1   4      330.92      330.54     25.15 o 
 -13   1   4     2787.72     2932.83     48.84 o 
 -11   1   4     2004.65     2091.49     54.27 o 
  -9   1   4     8989.72     9642.69    114.51 o 
  -7   1   4     2090.28     2336.25     50.00 o 
  -5   1   4      928.71      879.61     27.11 o 
  -3   1   4     1621.38     1643.80     31.15 o 
  -1   1   4     2029.97     2012.98     32.01 o 
   1   1   4      929.33      954.34     20.92 o 
   3   1   4     3403.34     3335.79     49.42 o 
   5   1   4     1035.94      886.00     42.15 o 
   7   1   4     1565.19     1559.75     40.04 o 
   9   1   4      374.76      316.91     20.11 o 
  11   1   4      305.51      279.63     24.88 o 
  13   1   4      188.49      192.20     30.36 o 
  15   1   4      188.42      164.09     31.34 o 
  17   1   4      386.85      312.48    101.34 o 
  19   1   4     1634.66     1800.78     85.60 o 
  21   1   4      437.85      342.29     68.96 o 
  23   1   4       51.29       23.66     32.64 o 
 -30   2   4      504.70      457.92    134.21 o 
 -28   2   4       39.52       31.51     22.34 o 
 -26   2   4      377.76      484.96     77.52 o 
 -24   2   4      208.14      162.99     43.48 o 
 -22   2   4      234.44      207.21     52.70 o 
 -20   2   4     2825.96     2770.35     73.92 o 
 -18   2   4     3284.68     3507.67     68.38 o 
 -16   2   4     1605.50     1621.71     45.24 o 
 -14   2   4     2527.28     2769.98     49.71 o 
 -12   2   4       52.04       74.53     13.37 o 
 -10   2   4      113.63      110.33     20.15 o 
  -8   2   4    11985.91    12254.91    232.40 o 
  -6   2   4       27.91       29.89      9.28 o 
  -4   2   4     1431.66     1357.87     36.31 o 
  -2   2   4      190.85      191.59     20.85 o 
   0   2   4      177.26      171.78     16.43 o 
   2   2   4     1680.52     1643.19     51.87 o 
   4   2   4       16.07       13.71      6.10 o 
   6   2   4        0.02        9.43      9.24 o 
   8   2   4       84.51       76.52     13.44 o 
  10   2   4       60.28       66.96     16.27 o 
  12   2   4        7.79       12.57      9.36 o 
  14   2   4      140.83      171.10     31.11 o 
  16   2   4     1974.31     2196.51     86.86 o 
  18   2   4       32.30       36.70     22.70 o 
  20   2   4        0.19       10.95     14.96 o 
  22   2   4       21.50       29.37     31.14 o 
 -31   3   4      327.34      287.13    107.45 o 
 -29   3   4       60.84       55.83     32.77 o 
 -27   3   4      157.53      176.16     63.25 o 
 -25   3   4       43.10       50.70     22.04 o 
 -23   3   4      874.16      870.47     70.07 o 
 -21   3   4      642.62      661.00     53.06 o 
 -19   3   4    14330.90    15277.42    169.92 o 
 -17   3   4      166.58      181.08     22.49 o 
 -15   3   4     1883.82     1916.74     50.63 o 
 -13   3   4       57.31       43.48     11.12 o 
 -11   3   4      440.95      482.83     33.05 o 
  -9   3   4        2.61        3.44      9.67 o 
  -7   3   4     2427.12     2549.43     56.92 o 
  -5   3   4     5297.89     5324.67     61.37 o 
  -3   3   4      534.32      445.08     21.11 o 
  -1   3   4      302.23      288.15     18.72 o 
   1   3   4       36.76       35.50      9.01 o 
   3   3   4      544.65      548.84     36.19 o 
   5   3   4      841.99      882.99     40.45 o 
   7   3   4      150.58      130.17     22.43 o 
   9   3   4      663.59      670.25     33.55 o 
  11   3   4        4.65       14.51      9.03 o 
  13   3   4      531.82      572.04     38.16 o 
  15   3   4      103.33      103.93     21.38 o 
  17   3   4       73.72       84.41     20.90 o 
  19   3   4       25.60       18.71     15.86 o 
  21   3   4       44.67       57.66     51.40 o 
  23   3   4      336.66      173.93    120.35 o 
 -30   4   4       10.80       26.65     25.57 o 
 -28   4   4       51.90       52.27     26.52 o 
 -26   4   4        2.87       11.86      9.81 o 
 -24   4   4        1.57        2.10     13.37 o 
 -22   4   4      336.23      271.70     92.11 o 
 -20   4   4     2176.41     2189.92     68.70 o 
 -18   4   4      253.24      232.42     29.58 o 
 -16   4   4     2404.27     2448.15     41.75 o 
 -14   4   4      223.78      279.70     26.87 o 
 -12   4   4      443.50      413.14     25.01 o 
 -10   4   4      152.80      162.60     24.39 o 
  -8   4   4       22.21       31.71     12.81 o 
  -6   4   4     2914.10     2941.24     48.37 o 
  -4   4   4     5395.76     5071.49     81.51 o 
  -2   4   4     1002.34      979.74     29.84 o 
   0   4   4      508.23      453.08     21.88 o 
   2   4   4     1993.03     1961.74     68.38 o 
   4   4   4      132.55      165.88     29.71 o 
   6   4   4      734.77      752.66     46.05 o 
   8   4   4      700.95      737.49     45.94 o 
  10   4   4     1568.72     1644.19     88.38 o 
  12   4   4      605.37      594.15     56.43 o 
  14   4   4      872.63      929.36     45.20 o 
  16   4   4       49.45       42.72     17.07 o 
  18   4   4        4.59       12.12     12.23 o 
  20   4   4       73.63       92.47     52.63 o 
  22   4   4      123.09       76.02     58.88 o 
 -29   5   4        2.77       11.35     18.51 o 
 -27   5   4       48.17       41.95     20.02 o 
 -25   5   4      130.11      109.15     25.27 o 
 -23   5   4      889.81      878.80     48.73 o 
 -21   5   4      917.52      717.86     95.56 o 
 -19   5   4      422.05      328.95     50.10 o 
 -17   5   4        9.85       12.80      5.29 o 
 -15   5   4        7.75        8.25      5.98 o 
 -13   5   4      718.24      764.95     39.65 o 
 -11   5   4        3.02       18.05      8.98 o 
  -9   5   4      199.40      202.65     21.56 o 
  -7   5   4    11526.82    12336.24    181.51 o 
  -5   5   4      789.30      775.94     34.26 o 
  -3   5   4     1305.45     1310.21     42.84 o 
  -1   5   4     1334.71     1210.51     37.53 o 
   1   5   4       11.07       13.20      4.94 o 
   3   5   4     1817.93     1860.72     70.32 o 
   5   5   4     2747.61     2700.14     74.28 o 
   7   5   4      252.61      283.23     48.46 o 
   9   5   4      214.69      204.86     36.64 o 
  11   5   4      983.15     1025.88     79.33 o 
  13   5   4       59.86       75.42     20.76 o 
  15   5   4     1720.80     1806.43     62.00 o 
  17   5   4        8.22        8.57      9.13 o 
  19   5   4       89.10       92.44     25.38 o 
  21   5   4       33.62       44.88     38.62 o 
  23   5   4        4.55        1.90     22.30 o 
 -28   6   4       63.04       89.45     36.43 o 
 -26   6   4        7.69       20.87     14.80 o 
 -24   6   4      372.74      448.86     52.25 o 
 -22   6   4      408.63      360.51     78.52 o 
 -20   6   4     1099.37     1238.04    117.90 o 
 -18   6   4      179.74      180.80     30.74 o 
 -16   6   4       22.30       31.57     10.27 o 
 -14   6   4      130.06      110.21     16.48 o 
 -12   6   4      476.64      459.89     37.17 o 
 -10   6   4      512.52      530.58     34.08 o 
  -8   6   4     1305.99     1315.66     42.74 o 
  -6   6   4       48.53       52.61     11.89 o 
  -4   6   4        0.01       11.22      6.70 o 
  -2   6   4      718.60      581.87     38.86 o 
   0   6   4      472.32      456.02     22.36 o 
   2   6   4       73.48       52.03      9.34 o 
   4   6   4      165.06      190.49     35.79 o 
   6   6   4        2.43       15.81     11.43 o 
   8   6   4       34.70       53.92     16.39 o 
  10   6   4       26.77       19.51     13.59 o 
  12   6   4      488.45      496.90     68.01 o 
  14   6   4      106.31       95.73     23.11 o 
  16   6   4      155.39      175.28     37.18 o 
  18   6   4      912.59      848.37    106.48 o 
  20   6   4      315.20      273.49     66.45 o 
  22   6   4      189.34      124.43    101.31 o 
 -29   7   4      749.31      767.98    120.21 o 
 -27   7   4      158.84      124.58     40.79 o 
 -25   7   4      227.15      243.98     68.90 o 
 -23   7   4       12.43       23.81     15.30 o 
 -21   7   4      250.91      190.45     35.34 o 
 -19   7   4       74.57       96.87     27.14 o 
 -17   7   4      809.90      779.53     56.13 o 
 -15   7   4      586.24      606.18     32.24 o 
 -13   7   4     3345.48     3506.02     69.70 o 
 -11   7   4        7.73       15.18      9.67 o 
  -9   7   4      686.58      627.42     32.31 o 
  -7   7   4     2872.13     2771.62     59.95 o 
  -5   7   4       22.54       33.81     12.78 o 
  -3   7   4      291.84      305.64     36.16 o 
  -1   7   4      300.80      274.04     27.08 o 
   1   7   4      508.50      563.47     38.85 o 
   3   7   4       26.18       29.24      8.17 o 
   5   7   4       69.50       85.21     19.21 o 
   7   7   4      724.75      726.62     69.45 o 
   9   7   4      101.37      121.91     24.82 o 
  11   7   4        7.64       20.57     10.42 o 
  13   7   4       50.84       53.78     16.95 o 
  15   7   4      330.86      282.29     59.33 o 
  17   7   4      188.50      158.95     35.09 o 
  19   7   4        0.02       25.36     23.12 o 
  21   7   4      705.08      751.08     98.39 o 
 -28   8   4       51.69       42.59     21.55 o 
 -26   8   4      211.26      230.15     60.95 o 
 -24   8   4     1809.36     2110.83     84.77 o 
 -22   8   4      183.83      179.96     40.75 o 
 -20   8   4       35.30       69.20     20.31 o 
 -18   8   4      176.48      107.79     33.78 o 
 -16   8   4     1951.31     1907.67     54.10 o 
 -14   8   4     1836.14     2114.60     61.31 o 
 -12   8   4     2073.90     2163.42    107.36 o 
 -10   8   4      908.33      867.96     48.43 o 
  -8   8   4      222.20      269.47     39.90 o 
  -6   8   4       44.16       29.99     11.45 o 
  -4   8   4       25.87       35.95      9.85 o 
  -2   8   4      465.74      494.40     42.26 o 
   0   8   4      153.60      157.39     19.81 o 
   2   8   4     3217.26     3337.84     56.45 o 
   4   8   4     1991.09     1851.43    147.88 o 
   6   8   4      271.85      331.90     58.27 o 
   8   8   4       18.06       22.98     10.47 o 
  10   8   4      181.02      178.01     33.66 o 
  12   8   4      118.61      102.92     22.05 o 
  14   8   4       71.73       65.60     19.92 o 
  16   8   4      431.83      369.71     73.12 o 
  18   8   4      394.30      347.58    105.75 o 
  20   8   4      336.39      276.49     94.53 o 
 -27   9   4       71.14       41.26     26.70 o 
 -25   9   4       22.60       41.91     16.97 o 
 -23   9   4        5.05        7.31     15.65 o 
 -21   9   4      160.68      110.26     29.82 o 
 -19   9   4      177.64      159.49     33.12 o 
 -17   9   4      520.22      432.54     73.12 o 
 -15   9   4     1195.66     1054.90     43.22 o 
 -13   9   4     2032.34     1978.28     68.68 o 
 -11   9   4       11.89        8.92     10.51 o 
  -9   9   4     3319.95     3255.35    213.52 o 
  -7   9   4     2137.21     2214.74    105.89 o 
  -5   9   4     2697.56     2824.41     61.07 o 
  -3   9   4        9.08       23.04     10.18 o 
  -1   9   4        8.85       26.37      9.13 o 
   1   9   4       61.01       60.95     16.25 o 
   3   9   4     1322.65     1313.75     46.23 o 
   5   9   4      470.75      429.29     55.42 o 
   7   9   4      206.01      213.74     37.07 o 
   9   9   4      104.50      117.38     26.31 o 
  11   9   4        3.20       18.81     13.17 o 
  13   9   4      651.25      617.81     73.63 o 
  15   9   4     1074.83     1131.07     83.50 o 
  17   9   4       86.64       84.80     23.51 o 
  19   9   4       56.07       63.33     29.09 o 
 -24  10   4      467.39      568.72     74.83 o 
 -22  10   4       17.84       35.39     17.30 o 
 -20  10   4       29.13       29.57     16.83 o 
 -18  10   4      445.61      346.13     68.58 o 
 -16  10   4      417.12      288.30    101.30 o 
 -14  10   4        5.39       27.79     13.00 o 
 -12  10   4      200.05      236.65     44.39 o 
 -10  10   4     2343.20     2547.77     68.24 o 
  -8  10   4     4571.83     4570.35    228.99 o 
  -6  10   4      397.55      391.93     38.34 o 
  -4  10   4     1475.31     1369.43    161.09 o 
  -2  10   4      807.48      768.89     49.19 o 
   0  10   4      152.72      174.95     23.56 o 
   2  10   4      908.90      848.39     49.82 o 
   4  10   4      275.73      250.08     41.65 o 
   6  10   4        9.27       19.77     10.74 o 
   8  10   4        5.95       23.75     15.99 o 
  10  10   4      972.25      939.14     91.53 o 
  12  10   4       38.68       28.75     15.90 o 
  14  10   4      114.03       89.87     26.95 o 
  16  10   4     1933.07     2071.62    273.47 o 
  18  10   4      482.57      431.89     86.56 o 
 -23  11   4       18.51        6.69     11.74 o 
 -21  11   4      219.81      164.95     56.49 o 
 -19  11   4      206.85      193.84     54.51 o 
 -17  11   4      161.40      185.75     40.39 o 
 -15  11   4      171.79      144.71     34.91 o 
 -13  11   4      348.30      326.56     49.02 o 
 -11  11   4       61.08       55.44     18.60 o 
  -9  11   4     1386.80     1414.36     72.53 o 
  -7  11   4     1118.59     1280.95     58.30 o 
  -5  11   4      823.01      829.13     67.18 o 
  -3  11   4     2964.03     3270.29     99.24 o 
  -1  11   4       51.69       61.81     14.80 o 
   1  11   4      276.23      328.98     40.19 o 
   3  11   4      156.41      162.68     40.60 o 
   5  11   4      738.23      853.96     99.20 o 
   7  11   4       10.18       21.25     13.01 o 
   9  11   4       13.26       14.89     13.78 o 
  11  11   4     1221.05     1399.54     90.40 o 
  13  11   4      476.91      351.22     77.82 o 
  15  11   4       84.37       92.14     41.60 o 
 -22  12   4      767.69      840.23     68.36 o 
 -20  12   4      243.33      214.01     41.37 o 
 -18  12   4      503.14      582.27     55.47 o 
 -16  12   4      469.14      474.13     57.18 o 
 -14  12   4      988.01     1131.42     86.22 o 
 -12  12   4       28.76       30.87     15.28 o 
 -10  12   4      204.15      198.60     28.17 o 
  -8  12   4      258.26      279.37     44.00 o 
  -6  12   4        0.06        9.82     10.41 o 
  -4  12   4      256.17      297.77     44.30 o 
  -2  12   4       29.60       19.64     11.01 o 
   0  12   4        9.05       29.09      9.35 o 
   2  12   4      615.63      667.59     77.29 o 
   4  12   4     1907.30     1719.67    151.17 o 
   6  12   4      761.37      804.15    105.44 o 
   8  12   4      779.40      831.72     87.14 o 
  10  12   4       10.62       13.40      8.59 o 
  12  12   4      247.58      235.01     52.16 o 
  14  12   4       70.96       69.68     25.44 o 
 -19  13   4      245.35      218.87     42.66 o 
 -17  13   4       63.78       78.61     26.82 o 
 -15  13   4      484.47      474.48     97.93 o 
 -13  13   4       24.71       76.00     19.96 o 
 -11  13   4       76.32       88.41     28.22 o 
  -9  13   4      772.29      721.53     73.78 o 
  -7  13   4       13.11       27.60     11.70 o 
  -5  13   4       17.18       12.54      8.76 o 
  -3  13   4       35.31       20.05     10.91 o 
  -1  13   4      306.29      250.58     37.76 o 
   1  13   4      117.97      105.21     23.04 o 
   3  13   4        8.80       15.04     11.31 o 
   5  13   4       98.31       89.28     23.66 o 
   7  13   4      291.59      213.31     53.20 o 
   9  13   4      244.05      217.90     46.94 o 
  11  13   4       36.93       60.38     50.45 o 
 -16  14   4        6.40       16.82     12.49 o 
 -14  14   4       11.55       35.46     15.21 o 
 -12  14   4      222.86      263.69     40.36 o 
 -10  14   4      222.00      202.00     44.24 o 
  -8  14   4        0.22       17.72     10.95 o 
  -6  14   4       18.05       29.60     12.54 o 
  -4  14   4       66.70       76.13     20.77 o 
  -2  14   4      234.36      147.40     34.85 o 
   0  14   4      952.96      954.70     93.71 o 
   2  14   4      131.65      146.47     40.05 o 
   4  14   4      258.00      182.03     51.76 o 
   6  14   4        1.80       26.77     14.05 o 
   8  14   4      177.31      137.70     45.23 o 
 -13  15   4      343.82      363.60     66.07 o 
 -11  15   4       39.91       25.21     16.69 o 
  -9  15   4      644.90      633.01     88.89 o 
  -7  15   4       25.32       19.33     13.39 o 
  -5  15   4       41.77       26.22     14.48 o 
  -3  15   4       46.55       17.41     25.29 o 
  -1  15   4      106.40       69.16     28.56 o 
   1  15   4      365.38      252.73     96.54 o 
   3  15   4       21.40       39.08     19.39 o 
   5  15   4       17.20       31.63     13.23 o 
 -31   1   5      965.63     1167.38     85.74 o 
 -29   1   5      322.53      355.96    102.74 o 
 -27   1   5        2.02        8.08     14.71 o 
 -25   1   5      292.04      237.23     84.25 o 
 -23   1   5        9.63       17.86     12.52 o 
 -21   1   5       41.57       50.65     11.94 o 
 -19   1   5     5163.94     5510.34    130.27 o 
 -17   1   5      324.00      342.93     38.15 o 
 -15   1   5       23.53       27.67     15.02 o 
 -13   1   5       50.68       56.63     12.74 o 
 -11   1   5     2531.24     2413.13     67.37 o 
  -9   1   5     1741.25     1759.71     48.84 o 
  -7   1   5      808.25      712.08     45.23 o 
  -5   1   5       27.18       21.48     11.68 o 
  -3   1   5      662.09      641.41     29.41 o 
  -1   1   5     1575.51     1523.53     30.34 o 
   1   1   5     4451.46     4350.86    110.79 o 
   3   1   5      411.23      380.97     17.69 o 
   5   1   5       92.78       73.53     11.43 o 
   7   1   5       26.34       16.84      4.61 o 
   9   1   5      272.71      201.78     70.91 o 
  11   1   5      282.49      306.71     24.21 o 
  13   1   5        4.54       -0.23     11.12 o 
  15   1   5        4.61       18.68     22.64 o 
  17   1   5        7.43        6.43     11.77 o 
  19   1   5       53.69       23.35     22.35 o 
  21   1   5      122.37      204.53     51.68 o 
 -30   2   5       81.50      103.21     39.26 o 
 -28   2   5        1.71       17.73     14.26 o 
 -26   2   5      141.11      184.23     55.06 o 
 -24   2   5      837.80      820.67     50.11 o 
 -22   2   5      151.49      176.42     37.17 o 
 -20   2   5        8.02       10.75      7.64 o 
 -18   2   5     7461.10     8153.37    168.65 o 
 -16   2   5      984.20     1007.99     38.04 o 
 -14   2   5     2439.41     2486.81     63.51 o 
 -12   2   5       48.24       74.52     14.65 o 
 -10   2   5        2.73       20.18     11.72 o 
  -8   2   5     1749.15     1801.76     42.04 o 
  -6   2   5      357.58      336.78     26.18 o 
  -4   2   5      280.65      236.28     29.97 o 
  -2   2   5     1469.50     1470.63     35.50 o 
   0   2   5       11.49       16.30      5.52 o 
   2   2   5      121.69      133.59     14.67 o 
   4   2   5     2622.61     2745.62     57.44 o 
   6   2   5     4157.72     4398.48    111.29 o 
   8   2   5        9.82       14.04      8.81 o 
  10   2   5       14.51       17.47      8.25 o 
  12   2   5        1.31        6.07      7.75 o 
  14   2   5       74.67       88.36     30.16 o 
  16   2   5       92.85       91.70     39.22 o 
  18   2   5      126.70       76.07     25.55 o 
  20   2   5        4.12        4.31     12.30 o 
 -29   3   5     1297.47     1318.74    105.39 o 
 -27   3   5      208.00      217.99     76.67 o 
 -25   3   5      260.47      219.26     62.22 o 
 -23   3   5       48.29       30.77     11.96 o 
 -21   3   5      715.71      680.79     69.56 o 
 -19   3   5      930.99     1088.35     42.93 o 
 -17   3   5      420.28      408.15     42.37 o 
 -15   3   5      478.09      501.85     37.83 o 
 -13   3   5       78.86      108.97     17.14 o 
 -11   3   5     1457.49     1548.15     43.54 o 
  -9   3   5      209.29      246.26     30.58 o 
  -7   3   5     1772.61     1861.85     49.35 o 
  -5   3   5     3087.14     3140.70     55.49 o 
  -3   3   5     1071.31     1008.67     40.42 o 
  -1   3   5      773.17      730.97     38.12 o 
   1   3   5      623.88      619.83     21.26 o 
   3   3   5      286.36      286.30     37.95 o 
   5   3   5        0.34       14.07     10.19 o 
   7   3   5      358.30      375.82     32.34 o 
   9   3   5     1348.40     1552.62     58.70 o 
  11   3   5      575.36      693.45     53.28 o 
  13   3   5      138.96      154.71     29.41 o 
  15   3   5      323.68      262.15     84.14 o 
  17   3   5      469.36      355.18     92.65 o 
  19   3   5       61.57       30.33     22.42 o 
  21   3   5      107.91       98.73     60.38 o 
 -30   4   5      743.35      990.97     53.69 o 
 -28   4   5       12.02       26.33     19.29 o 
 -26   4   5       17.50       14.28     13.11 o 
 -24   4   5      126.55      128.21     34.44 o 
 -22   4   5     1558.84     1343.33     75.49 o 
 -20   4   5     1492.43     1461.12     74.41 o 
 -18   4   5      376.75      413.36     45.67 o 
 -16   4   5     1397.60     1331.16     56.24 o 
 -14   4   5     1241.43     1160.37     46.70 o 
 -12   4   5       69.85       66.95     13.79 o 
 -10   4   5       22.63       17.65     11.97 o 
  -8   4   5      401.54      396.08     37.09 o 
  -6   4   5      840.75      795.32     33.80 o 
  -4   4   5      560.80      603.16     28.98 o 
  -2   4   5      201.79      206.18     21.35 o 
   0   4   5      196.06      220.49     24.50 o 
   2   4   5      140.45      132.04     25.21 o 
   4   4   5      679.38      656.02     54.85 o 
   6   4   5        7.12       26.53     15.64 o 
   8   4   5      165.19      163.77     34.35 o 
  10   4   5      184.32      176.08     33.63 o 
  12   4   5      105.69       97.82     26.94 o 
  14   4   5      151.65      150.80     33.35 o 
  16   4   5       28.64       21.72     32.84 o 
  18   4   5      232.13      228.63     61.94 o 
  20   4   5       46.90       42.29     45.42 o 
 -29   5   5      102.13       66.29     34.01 o 
 -27   5   5        0.07       20.60     23.62 o 
 -25   5   5       46.45       29.05     18.70 o 
 -23   5   5       27.92       51.51     17.93 o 
 -21   5   5        3.83       15.46     12.39 o 
 -19   5   5      242.02      196.28     29.44 o 
 -17   5   5      670.38      611.53     42.60 o 
 -15   5   5       43.36       46.95     11.59 o 
 -13   5   5      479.24      446.52     53.37 o 
 -11   5   5      305.69      309.91     32.20 o 
  -9   5   5        5.81       15.97     11.32 o 
  -7   5   5       37.35       37.54     13.72 o 
  -5   5   5      170.11      174.21     21.23 o 
  -3   5   5       42.78       45.34      9.18 o 
  -1   5   5      199.39      181.85     16.94 o 
   1   5   5     1285.58     1301.40     45.58 o 
   3   5   5       74.27       98.25     21.91 o 
   5   5   5      459.17      484.79     62.14 o 
   7   5   5       31.82       45.57     17.27 o 
   9   5   5      575.11      664.65     54.27 o 
  11   5   5      336.31      404.23     51.28 o 
  13   5   5       60.76       61.46     19.74 o 
  15   5   5      155.21      134.74     32.72 o 
  17   5   5        7.99       10.34     12.50 o 
  19   5   5       19.99       70.71     46.24 o 
 -28   6   5      480.83      395.03    144.64 o 
 -26   6   5       56.11       55.10     23.65 o 
 -24   6   5       34.59       76.80     39.91 o 
 -22   6   5        5.92       12.34     14.82 o 
 -20   6   5       11.30       28.49     19.65 o 
 -18   6   5      678.22      579.78     54.44 o 
 -16   6   5     1059.19      998.95     41.96 o 
 -14   6   5       13.53       11.26     10.25 o 
 -12   6   5     1179.33     1133.32     44.18 o 
 -10   6   5      154.91      142.34     21.95 o 
  -8   6   5       38.38       65.70     14.96 o 
  -6   6   5      259.55      254.91     30.87 o 
  -4   6   5      716.07      738.99     38.25 o 
  -2   6   5      601.14      590.96     36.83 o 
   0   6   5      420.39      422.06     34.07 o 
   2   6   5     1270.53     1260.08     59.53 o 
   4   6   5       65.55       59.25     16.48 o 
   6   6   5      357.45      376.45     60.60 o 
   8   6   5      495.48      472.59     71.98 o 
  10   6   5      271.15      266.42     50.71 o 
  12   6   5      399.83      417.97     50.13 o 
  14   6   5        0.66       13.38     10.02 o 
  16   6   5      138.02       83.22     31.38 o 
  18   6   5      123.56      150.95     48.41 o 
 -27   7   5       30.39       25.35     13.59 o 
 -25   7   5     1256.59     1363.79     90.48 o 
 -23   7   5      526.36      480.68     76.96 o 
 -21   7   5       80.51       73.96     22.11 o 
 -19   7   5      138.82       98.26     22.86 o 
 -17   7   5        0.21       13.02     10.43 o 
 -15   7   5      147.89      147.45     28.30 o 
 -13   7   5      591.49      613.83     41.90 o 
 -11   7   5      510.88      585.22     56.99 o 
  -9   7   5      857.01      913.33     56.52 o 
  -7   7   5      209.75      220.00     26.11 o 
  -5   7   5      281.04      302.77     35.62 o 
  -3   7   5      170.21      163.45     22.53 o 
  -1   7   5      298.00      368.33     41.64 o 
   1   7   5       11.51       20.86      6.71 o 
   3   7   5     2190.59     2445.50     87.09 o 
   5   7   5       45.54       47.64     18.21 o 
   7   7   5     1171.78     1321.27     97.32 o 
   9   7   5      111.63      110.92     29.71 o 
  11   7   5       44.29       46.49     18.02 o 
  13   7   5        8.31       43.62     14.90 o 
  15   7   5       98.62       40.56     28.75 o 
  17   7   5       20.16        9.63     27.40 o 
 -26   8   5      627.88      733.63     68.49 o 
 -24   8   5      477.35      391.41     77.46 o 
 -22   8   5       50.19       48.26     26.07 o 
 -20   8   5      431.42      390.01     76.91 o 
 -18   8   5       23.64       29.31     15.90 o 
 -16   8   5      291.63      296.54     43.33 o 
 -14   8   5       63.68       38.82     10.44 o 
 -12   8   5     3869.27     4111.45    199.93 o 
 -10   8   5     1288.69     1377.72     65.71 o 
  -8   8   5     1592.60     1746.32     62.04 o 
  -6   8   5       49.42       46.60     13.43 o 
  -4   8   5      951.10     1005.08     45.30 o 
  -2   8   5      650.50      657.50     50.42 o 
   0   8   5       19.26       14.64      8.75 o 
   2   8   5       15.95       28.40     16.67 o 
   4   8   5      209.70      238.16     47.84 o 
   6   8   5       16.76       32.21     15.93 o 
   8   8   5       11.06       22.59     14.98 o 
  10   8   5        7.63       23.21     16.45 o 
  12   8   5        2.98       17.02     14.12 o 
  14   8   5       70.24       63.63     22.88 o 
  16   8   5      124.38       97.82     40.05 o 
 -25   9   5      285.10      233.13     74.90 o 
 -23   9   5       11.59       12.97     14.98 o 
 -21   9   5        0.09       32.26     27.33 o 
 -19   9   5        0.98       19.05     15.09 o 
 -17   9   5     1058.23     1106.68     72.71 o 
 -15   9   5        5.53       17.91     11.15 o 
 -13   9   5       95.20       75.38     19.32 o 
 -11   9   5     1364.56     1492.90     66.30 o 
  -9   9   5      454.85      523.94     56.07 o 
  -7   9   5      875.91      913.71     55.58 o 
  -5   9   5      525.72      521.09     53.08 o 
  -3   9   5        0.01       13.11      8.83 o 
  -1   9   5      410.68      484.03     52.18 o 
   1   9   5       86.48       83.36     21.30 o 
   3   9   5      135.78      143.52     29.52 o 
   5   9   5       30.13       29.92     13.34 o 
   7   9   5       46.96       55.55     18.36 o 
   9   9   5      209.62      224.90     42.90 o 
  11   9   5      115.74       81.80     25.61 o 
  13   9   5       68.40       68.62     28.15 o 
  15   9   5      125.57      103.06     32.73 o 
 -24  10   5       73.75       70.30     23.95 o 
 -22  10   5       24.02       37.64     18.38 o 
 -20  10   5       25.79       22.84     18.64 o 
 -18  10   5      165.07      167.20     34.96 o 
 -16  10   5      483.39      353.92     65.96 o 
 -14  10   5        2.19       16.91     10.85 o 
 -12  10   5      464.47      469.03     46.62 o 
 -10  10   5       39.71       33.53     12.47 o 
  -8  10   5       53.30       66.41     15.14 o 
  -6  10   5      505.82      563.07     50.56 o 
  -4  10   5      696.93      785.59     52.39 o 
  -2  10   5      861.14      960.59     72.06 o 
   0  10   5     1502.08     1438.91    167.35 o 
   2  10   5       67.34       75.10     19.60 o 
   4  10   5       14.44       22.05     15.84 o 
   6  10   5       10.81       11.76     10.63 o 
   8  10   5       26.07       17.67     13.46 o 
  10  10   5      345.14      295.83     74.81 o 
  12  10   5      612.74      563.74     88.98 o 
  14  10   5        2.97       17.73     14.87 o 
 -21  11   5        0.08       19.72     15.18 o 
 -19  11   5     1497.05     1631.63     66.00 o 
 -17  11   5      272.08      293.97     61.45 o 
 -15  11   5      267.16      255.12     39.33 o 
 -13  11   5        4.35       22.72     12.27 o 
 -11  11   5      700.86      634.22     67.47 o 
  -9  11   5        8.96       22.37     13.29 o 
  -7  11   5     1020.71     1072.73     75.16 o 
  -5  11   5     1421.21     1481.50     58.52 o 
  -3  11   5     2091.43     2125.86    120.02 o 
  -1  11   5     3254.76     3594.09    178.49 o 
   1  11   5      152.57      188.78     37.78 o 
   3  11   5       30.82       26.83     14.42 o 
   5  11   5      102.38      104.19     25.02 o 
   7  11   5        6.35        9.87      8.63 o 
   9  11   5     1045.81     1176.53    192.55 o 
  11  11   5      830.91      940.13    141.14 o 
  13  11   5     1068.14     1098.37     79.84 o 
 -20  12   5      123.81      126.70     33.12 o 
 -18  12   5      316.77      299.22     51.01 o 
 -16  12   5        0.01       21.79     17.68 o 
 -14  12   5      394.08      420.68     71.54 o 
 -12  12   5        0.02        9.88      7.22 o 
 -10  12   5        0.17       14.53      9.22 o 
  -8  12   5      328.95      336.14     36.60 o 
  -6  12   5      212.84      191.20     31.70 o 
  -4  12   5      450.17      515.20     41.47 o 
  -2  12   5     1721.56     1822.39    123.42 o 
   0  12   5      658.84      613.55     99.46 o 
   2  12   5      350.16      325.96     60.59 o 
   4  12   5      133.63      133.98     30.88 o 
   6  12   5      148.80      142.21     34.20 o 
   8  12   5      928.94      882.45    100.52 o 
  10  12   5      354.36      252.51     80.43 o 
 -17  13   5        0.17       13.05     12.72 o 
 -15  13   5      271.99      304.41     62.13 o 
 -13  13   5      791.47      783.92    100.42 o 
 -11  13   5        1.22       17.41     11.25 o 
  -9  13   5       48.29       58.77     15.64 o 
  -7  13   5      150.48      163.60     31.84 o 
  -5  13   5      495.83      566.46     82.65 o 
  -3  13   5       40.19       73.72     19.91 o 
  -1  13   5      420.08      388.26    103.95 o 
   1  13   5      338.19      274.07     56.40 o 
   3  13   5      198.83      186.09     46.00 o 
   5  13   5       66.03       43.06     18.48 o 
   7  13   5        0.01       31.29     17.43 o 
 -12  14   5       87.97       54.95     35.83 o 
 -10  14   5      564.48      612.05     76.51 o 
  -8  14   5      209.41      191.53     45.95 o 
  -6  14   5      200.56      164.43     41.45 o 
  -4  14   5       99.84       81.07     20.93 o 
  -2  14   5      140.82      132.40     48.82 o 
   0  14   5       25.29       18.05     19.43 o 
   2  14   5       90.25       79.63     24.95 o 
   4  14   5      106.32       72.86     28.91 o 
 -28   0   6      182.06      186.58     67.18 o 
 -26   0   6      105.27       72.35     40.52 o 
 -24   0   6     1603.73     1596.24     99.14 o 
 -22   0   6     1005.60      960.54     77.46 o 
 -20   0   6     1013.67      934.19     58.48 o 
 -18   0   6      155.33      194.26     51.09 o 
 -16   0   6     4286.95     4038.19    152.46 o 
 -14   0   6     2894.82     2987.50    130.33 o 
 -12   0   6      232.08      246.02     57.90 o 
 -10   0   6      963.07      942.29     51.93 o 
  -8   0   6      367.33      344.73     79.21 o 
  -6   0   6        6.80       19.56     16.93 o 
  -4   0   6      367.48      374.06     56.97 o 
  -2   0   6      120.33      134.97     30.79 o 
   0   0   6       65.69       55.03     22.13 o 
   2   0   6      282.73      266.02     37.60 o 
   4   0   6     1191.09     1173.38     97.64 o 
   6   0   6    30018.67    37152.78    325.01 o 
   8   0   6        4.22       13.60     23.39 o 
  10   0   6     1546.43     1660.43    154.62 o 
  12   0   6       50.25       27.47     33.73 o 
  14   0   6      520.18      446.45    140.88 o 
  16   0   6      853.79     1108.58     73.16 o 
  18   0   6      153.43      103.76     67.72 o 
 -29   1   6       75.03       98.42     29.97 o 
 -27   1   6       30.56       31.91     20.15 o 
 -25   1   6        6.27       20.46     23.59 o 
 -23   1   6       13.09       18.08     11.69 o 
 -21   1   6       86.14       73.27     17.78 o 
 -19   1   6     1811.46     1733.85     58.11 o 
 -17   1   6     1160.15     1116.68     47.69 o 
 -15   1   6      341.37      349.74     42.34 o 
 -13   1   6      135.96      167.42     26.29 o 
 -11   1   6     1303.10     1243.32     58.42 o 
  -9   1   6      195.86      212.21     33.65 o 
  -7   1   6     3583.06     3712.75     62.24 o 
  -5   1   6      701.19      696.58     47.09 o 
  -3   1   6      399.29      345.76     23.97 o 
  -1   1   6      339.73      337.89     45.03 o 
   1   1   6      550.97      511.63     39.56 o 
   3   1   6      834.85      855.66     38.53 o 
   5   1   6     1314.93     1340.40     54.02 o 
   7   1   6      258.57      217.66     40.15 o 
   9   1   6      663.41      798.80     82.26 o 
  11   1   6      103.24       63.10     34.47 o 
  13   1   6       45.09       28.31     22.16 o 
  15   1   6       85.42       58.34     25.10 o 
  17   1   6       41.53       53.44     26.53 o 
 -28   2   6      706.10      781.99    100.99 o 
 -26   2   6       19.08       46.91     30.18 o 
 -24   2   6      474.93      479.60     73.49 o 
 -22   2   6      252.19      214.47     54.12 o 
 -20   2   6      142.27      126.40     25.23 o 
 -18   2   6     2015.47     1939.64     62.06 o 
 -16   2   6     2842.09     3050.57     75.53 o 
 -14   2   6      439.15      408.47     46.50 o 
 -12   2   6      952.82     1006.06     40.69 o 
 -10   2   6       89.55       83.23     13.44 o 
  -8   2   6       21.75       21.01     17.25 o 
  -6   2   6     2830.26     3012.74     62.24 o 
  -4   2   6       13.34       17.72     11.22 o 
  -2   2   6      636.00      646.35     37.34 o 
   0   2   6       18.06       12.63      8.49 o 
   2   2   6      106.89       84.36     19.43 o 
   4   2   6      710.90      792.23     49.93 o 
   6   2   6       10.15       24.35     12.44 o 
   8   2   6        3.27       18.01     11.47 o 
  10   2   6       85.94       82.11     27.61 o 
  12   2   6        2.01       16.63     14.73 o 
  14   2   6       10.93       28.20     15.68 o 
  16   2   6      141.20       99.11     42.51 o 
  18   2   6      545.15      620.91     58.75 o 
 -29   3   6      214.30      144.86     74.60 o 
 -27   3   6       46.21       44.87     21.18 o 
 -25   3   6      159.56      165.24     55.59 o 
 -23   3   6        9.39       27.30     20.22 o 
 -21   3   6      855.78      795.00     47.96 o 
 -19   3   6      230.59      224.99     39.12 o 
 -17   3   6     8550.17     9346.19    155.46 o 
 -15   3   6       73.43       41.96     15.56 o 
 -13   3   6      763.82      780.66     41.89 o 
 -11   3   6        0.00        8.34     11.49 o 
  -9   3   6      332.37      357.99     34.33 o 
  -7   3   6       10.49       25.37     11.88 o 
  -5   3   6     1002.65     1038.30     46.30 o 
  -3   3   6     1924.87     1996.52     44.57 o 
  -1   3   6      132.08      135.04     21.81 o 
   1   3   6       47.79       47.37     11.29 o 
   3   3   6       38.40        9.52     11.69 o 
   5   3   6       98.74      108.18     24.76 o 
   7   3   6      406.41      386.84     31.79 o 
   9   3   6       18.54       30.56     18.57 o 
  11   3   6      251.13      223.71     64.90 o 
  13   3   6       14.11       19.05     21.37 o 
  15   3   6      130.94       75.84     33.69 o 
  17   3   6       22.33       27.91     17.21 o 
 -28   4   6        0.04       19.24     16.06 o 
 -26   4   6       53.39       72.28     41.95 o 
 -24   4   6       48.53       40.18     30.03 o 
 -22   4   6        0.24       17.24     11.39 o 
 -20   4   6      415.70      397.89     52.35 o 
 -18   4   6     1540.52     1403.79     56.00 o 
 -16   4   6      232.91      194.86     29.58 o 
 -14   4   6     1173.29     1194.75     46.10 o 
 -12   4   6      102.47      120.94     20.15 o 
 -10   4   6      220.07      203.46     35.48 o 
  -8   4   6       19.01       23.91     10.91 o 
  -6   4   6        0.08        7.71      8.18 o 
  -4   4   6      844.14      887.71     44.87 o 
  -2   4   6     1466.84     1469.95     49.14 o 
   0   4   6      138.47      130.13     28.57 o 
   2   4   6       58.73       72.49     20.36 o 
   4   4   6      731.26      794.04     46.47 o 
   6   4   6       41.91       30.58     15.54 o 
   8   4   6      275.25      248.77     75.17 o 
  10   4   6       81.36       89.81     23.81 o 
  12   4   6      414.13      329.03    113.32 o 
  14   4   6      131.66      109.78     48.75 o 
  16   4   6      237.15      180.81     75.14 o 
 -27   5   6       23.77       22.56     27.55 o 
 -25   5   6       23.94       32.75     14.06 o 
 -23   5   6      130.36      119.17     39.33 o 
 -21   5   6      511.36      440.92     52.72 o 
 -19   5   6      764.47      640.31     50.63 o 
 -17   5   6      385.20      332.33     35.81 o 
 -15   5   6       38.68       39.16     15.03 o 
 -13   5   6       20.67       23.71     12.39 o 
 -11   5   6      602.49      637.85     37.24 o 
  -9   5   6       55.81       51.39     12.71 o 
  -7   5   6      194.62      169.30     25.68 o 
  -5   5   6     3887.94     3999.42    102.16 o 
  -3   5   6      222.59      234.94     29.37 o 
  -1   5   6      449.94      425.70     35.57 o 
   1   5   6      201.46      192.42     36.03 o 
   3   5   6        1.61       16.30     15.36 o 
   5   5   6      365.53      419.98     56.52 o 
   7   5   6      855.14      902.97     59.75 o 
   9   5   6      148.10      129.67     26.32 o 
  11   5   6       13.74       19.16     12.99 o 
  13   5   6      437.41      372.01     79.91 o 
  15   5   6        1.92        8.20     13.69 o 
 -26   6   6       32.51       45.53     28.05 o 
 -24   6   6        5.79       18.19     11.48 o 
 -22   6   6      254.60      239.78     46.68 o 
 -20   6   6      135.28      100.66     26.77 o 
 -18   6   6      445.51      449.86     32.35 o 
 -16   6   6       66.15       78.99     19.38 o 
 -14   6   6        7.83       10.39     11.31 o 
 -12   6   6       29.25       27.18     11.27 o 
 -10   6   6       67.94       75.05     16.43 o 
  -8   6   6      185.77      221.66     33.28 o 
  -6   6   6      424.75      489.70     48.41 o 
  -4   6   6       29.86       31.92     11.29 o 
  -2   6   6       19.98       16.14      8.87 o 
   0   6   6      226.67      218.17     52.26 o 
   2   6   6      222.14      201.90     31.87 o 
   4   6   6       13.71       29.99     27.75 o 
   6   6   6      328.61      261.93     58.19 o 
   8   6   6       13.92       20.52     16.74 o 
  10   6   6       43.62       24.43     15.43 o 
  12   6   6       37.21       17.27     21.30 o 
  14   6   6      181.78      116.11     61.49 o 
  16   6   6       67.04       34.98     42.02 o 
 -25   7   6      257.29      173.99     68.29 o 
 -23   7   6      144.63      157.03     41.45 o 
 -21   7   6        4.76       17.09     13.38 o 
 -19   7   6      242.09      183.15     45.13 o 
 -17   7   6       82.40       99.08     20.89 o 
 -15   7   6      516.83      556.72     32.77 o 
 -13   7   6      245.87      259.63     36.10 o 
 -11   7   6     1762.15     1776.58     69.05 o 
  -9   7   6        4.01       11.73      8.46 o 
  -7   7   6      317.57      281.28     37.43 o 
  -5   7   6     1298.23     1285.40     56.25 o 
  -3   7   6       41.61       33.30     10.88 o 
  -1   7   6      259.99      239.84     37.87 o 
   1   7   6      237.53      282.99     35.81 o 
   3   7   6      214.24      194.73     45.02 o 
   5   7   6       13.54       28.98     16.18 o 
   7   7   6       48.26       39.48     16.57 o 
   9   7   6      220.65      194.92     39.25 o 
  11   7   6       48.02       25.58     12.42 o 
  13   7   6       19.62       24.03     20.27 o 
  15   7   6       68.06       53.53     30.53 o 
 -24   8   6      169.49      166.92     71.19 o 
 -22   8   6     1168.36     1297.82     70.50 o 
 -20   8   6      163.36      173.27     40.29 o 
 -18   8   6       59.30       70.35     22.12 o 
 -16   8   6      142.48      108.62     27.86 o 
 -14   8   6     1615.18     1593.24     48.48 o 
 -12   8   6     1100.33     1257.45     52.33 o 
 -10   8   6     1376.95     1475.08     54.91 o 
  -8   8   6      262.50      276.74     33.27 o 
  -6   8   6       48.92       63.28     17.04 o 
  -4   8   6        0.48        8.56      5.61 o 
  -2   8   6       35.92       55.26     19.32 o 
   0   8   6      141.00      188.31     32.40 o 
   2   8   6       11.91       -2.34     17.38 o 
   4   8   6     1403.73     1551.41     65.11 o 
   6   8   6      772.94      758.42     53.86 o 
   8   8   6       29.87       41.32     18.25 o 
  10   8   6       20.48       23.30     13.99 o 
  12   8   6       43.95       25.05     17.28 o 
 -23   9   6       12.36       24.19     21.45 o 
 -21   9   6       10.66       23.83     13.26 o 
 -19   9   6      285.79      214.10     61.16 o 
 -17   9   6       28.04       39.09     19.26 o 
 -15   9   6      484.81      433.41     76.63 o 
 -13   9   6     1015.40     1041.36     62.31 o 
 -11   9   6     1195.13     1222.01     46.97 o 
  -9   9   6      134.91      126.18     25.50 o 
  -7   9   6     2305.68     2485.28    131.12 o 
  -5   9   6     1003.78     1045.38     55.54 o 
  -3   9   6     1706.16     1853.59     92.42 o 
  -1   9   6       29.90       41.06     17.65 o 
   1   9   6      119.52      128.70     26.17 o 
   3   9   6        0.01       21.98     19.42 o 
   5   9   6      415.44      364.56     86.26 o 
   7   9   6       51.31       73.72     23.03 o 
   9   9   6       53.85       51.10     19.33 o 
  11   9   6       13.36       22.84     16.18 o 
 -22  10   6      425.85      422.52    148.09 o 
 -20  10   6       54.43       90.12     27.11 o 
 -18  10   6       62.00       77.55     21.98 o 
 -16  10   6      219.55      167.26     33.73 o 
 -14  10   6      461.77      454.06     57.89 o 
 -12  10   6       25.42       20.34     11.20 o 
 -10  10   6       49.52       60.80     19.46 o 
  -8  10   6     1345.09     1483.85     56.10 o 
  -6  10   6     2099.27     2291.76     61.20 o 
  -4  10   6      610.63      633.84     64.97 o 
  -2  10   6      733.99      764.34     47.04 o 
   0  10   6      468.95      415.99     83.00 o 
   2  10   6       98.73       95.90     32.95 o 
   4  10   6      632.76      676.25     79.29 o 
   6  10   6       55.04       46.28     20.19 o 
   8  10   6        0.21       24.37     11.71 o 
  10  10   6        0.44       17.38     25.48 o 
 -19  11   6      224.75      160.10     37.64 o 
 -17  11   6      115.56      142.13     34.61 o 
 -15  11   6       85.27       71.28     18.36 o 
 -13  11   6       94.52      108.30     22.24 o 
 -11  11   6       83.11       82.23     18.50 o 
  -9  11   6        2.72       21.55     11.16 o 
  -7  11   6      962.87      998.62     72.34 o 
  -5  11   6      722.31      855.36     60.34 o 
  -3  11   6      473.78      395.65     90.47 o 
  -1  11   6     1382.87     1573.36     71.30 o 
   1  11   6       14.73       23.87     14.68 o 
   3  11   6      203.16      209.11     46.91 o 
   5  11   6        6.42       20.19     15.17 o 
   7  11   6      338.29      270.62     74.80 o 
 -16  12   6      522.24      430.07     99.89 o 
 -14  12   6      381.01      392.43     63.11 o 
 -12  12   6      666.89      680.53     40.49 o 
 -10  12   6       49.78       36.12     19.77 o 
  -8  12   6       72.07       66.47     23.53 o 
  -6  12   6      170.77      149.53     30.55 o 
  -4  12   6        0.80       22.28     11.88 o 
  -2  12   6       28.83       54.31     22.15 o 
   0  12   6       21.94       46.44     18.72 o 
   2  12   6        2.80       11.20     19.20 o 
   4  12   6      282.66      246.09     69.01 o 
 -11  13   6       28.21       36.62     17.23 o 
  -9  13   6       59.61       91.54     27.65 o 
  -7  13   6      452.24      324.09     94.64 o 
  -5  13   6        4.72       18.60     13.70 o 
  -3  13   6        6.30       14.01     12.55 o 
  -1  13   6       75.23       52.86     18.09 o 
   1  13   6      162.98       51.54     68.13 o 
 -27   1   7      301.70      262.84     84.11 o 
 -25   1   7       15.43       21.93     26.20 o 
 -23   1   7      229.67      180.09     40.62 o 
 -21   1   7        0.06        7.65      8.65 o 
 -19   1   7       99.27      103.74     24.80 o 
 -17   1   7     2572.67     2671.69     72.11 o 
 -15   1   7      323.64      289.08     54.80 o 
 -13   1   7       14.44       22.38     11.14 o 
 -11   1   7       20.14       22.09     12.54 o 
  -9   1   7      565.39      553.06     42.80 o 
  -7   1   7      432.72      400.84     60.29 o 
  -5   1   7      302.26      245.45     46.63 o 
  -3   1   7       12.90        9.61     10.71 o 
  -1   1   7      181.56      157.67     27.33 o 
   1   1   7      266.95      295.71     38.26 o 
   3   1   7     1146.93     1463.32     72.05 o 
   5   1   7      222.08      198.56     51.13 o 
   7   1   7       70.64       77.70     29.46 o 
   9   1   7       11.30       13.67     15.68 o 
  11   1   7       43.43       45.08     25.23 o 
  13   1   7       53.83       30.58     26.72 o 
 -26   2   7       16.93       17.61     18.75 o 
 -24   2   7       27.39      -10.77     23.31 o 
 -22   2   7      353.18      295.82     67.55 o 
 -20   2   7       98.69       91.72     20.84 o 
 -18   2   7        2.94        9.41      7.04 o 
 -16   2   7     4449.30     4751.37     68.28 o 
 -14   2   7      517.81      510.81     46.47 o 
 -12   2   7     1548.91     1607.25     55.57 o 
 -10   2   7      108.45      123.94     21.81 o 
  -8   2   7       12.97       15.39     10.09 o 
  -6   2   7     1037.74     1044.06     51.24 o 
  -4   2   7       51.23       46.28     13.90 o 
  -2   2   7        0.92        8.09      8.16 o 
   0   2   7      234.93      223.75     37.10 o 
   2   2   7       11.48       20.27     12.89 o 
   4   2   7       48.18       68.38     29.65 o 
   6   2   7     1256.69     1391.12     57.96 o 
   8   2   7     1789.66     2077.82     98.46 o 
  10   2   7        1.25       14.20     24.34 o 
  12   2   7       11.07       37.23     32.32 o 
  14   2   7       19.33       21.51     18.00 o 
 -27   3   7     1088.43     1076.90    107.70 o 
 -25   3   7      128.18      146.80     46.44 o 
 -23   3   7       60.91       46.48     17.14 o 
 -21   3   7        1.31       10.08     12.56 o 
 -19   3   7      288.83      276.98     41.66 o 
 -17   3   7      700.73      728.07     41.21 o 
 -15   3   7       66.81       36.00     14.53 o 
 -13   3   7      125.77      130.03     23.45 o 
 -11   3   7        6.14       16.15     10.30 o 
  -9   3   7      749.33      749.82     47.89 o 
  -7   3   7      106.79       91.07     16.40 o 
  -5   3   7      741.86      687.54     53.70 o 
  -3   3   7     1049.66     1031.94     45.05 o 
  -1   3   7      514.91      517.29     79.31 o 
   1   3   7      121.38      134.40     29.25 o 
   3   3   7       24.58       29.06     17.38 o 
   5   3   7        5.45       40.05     25.41 o 
   7   3   7        2.22       15.68     21.43 o 
   9   3   7       49.90       86.61     29.30 o 
  11   3   7      216.59      224.03     78.73 o 
  13   3   7      154.88      129.98     51.99 o 
 -26   4   7       16.83       29.29     23.68 o 
 -24   4   7       57.05       37.93     17.67 o 
 -22   4   7      141.64      127.84     35.27 o 
 -20   4   7     1074.71      996.00     56.40 o 
 -18   4   7      951.82      900.54     39.32 o 
 -16   4   7      121.36      138.33     28.83 o 
 -14   4   7      592.66      559.05     56.61 o 
 -12   4   7      677.49      629.15     48.34 o 
 -10   4   7        8.43       19.60     14.25 o 
  -8   4   7        4.05        3.33      9.03 o 
  -6   4   7       45.67       44.80     11.70 o 
  -4   4   7      108.48      101.51     20.16 o 
  -2   4   7      160.61      168.91     27.00 o 
   0   4   7      109.37      116.28     23.45 o 
   2   4   7       30.89       30.95     16.02 o 
   4   4   7        1.33       18.32     12.41 o 
   6   4   7      272.26      250.66     73.97 o 
   8   4   7       10.53       30.28     19.76 o 
  10   4   7        5.06        5.25     11.26 o 
  12   4   7       53.67       30.28     29.96 o 
 -25   5   7       14.77       25.85     15.56 o 
 -23   5   7      116.76       94.45     32.16 o 
 -21   5   7       28.07       38.25     32.52 o 
 -19   5   7        3.31       30.70     13.98 o 
 -17   5   7      271.76      231.31     37.29 o 
 -15   5   7      357.13      266.60     53.70 o 
 -13   5   7       26.93       32.19     14.70 o 
 -11   5   7      123.25       96.13     20.22 o 
  -9   5   7      121.26      132.02     23.46 o 
  -7   5   7        0.69        6.91      9.63 o 
  -5   5   7       20.78       16.92      9.48 o 
  -3   5   7      325.84      280.11     53.92 o 
  -1   5   7       44.61       45.78     20.88 o 
   1   5   7       90.59       87.28     29.64 o 
   3   5   7      504.54      550.76     46.41 o 
   5   5   7       39.68       48.36     21.99 o 
   7   5   7      260.71      213.05     83.17 o 
   9   5   7       38.33       43.53     28.22 o 
  11   5   7      209.25      175.57     64.83 o 
 -24   6   7       56.07       48.28     18.04 o 
 -22   6   7       43.38       36.91     20.10 o 
 -20   6   7        0.12       16.15     11.48 o 
 -18   6   7        0.11        9.34     11.62 o 
 -16   6   7      610.06      521.06     54.05 o 
 -14   6   7      468.19      423.70     61.41 o 
 -12   6   7        0.54       16.45     11.54 o 
 -10   6   7      428.41      446.27     44.81 o 
  -8   6   7       46.63       45.08     11.11 o 
  -6   6   7        1.21       14.10     14.65 o 
  -4   6   7       71.21       74.24     19.77 o 
  -2   6   7      224.45      194.96     49.66 o 
   0   6   7      148.35      133.43     34.15 o 
   2   6   7       79.86       81.40     25.17 o 
   4   6   7      461.27      363.73     73.02 o 
   6   6   7       60.97       43.58     21.02 o 
   8   6   7      164.52      114.01     46.22 o 
  10   6   7      130.45       78.87     41.37 o 
 -23   7   7      848.63      904.70     60.75 o 
 -21   7   7      397.68      310.06     54.43 o 
 -19   7   7       28.12       34.91     14.74 o 
 -17   7   7       47.03       43.29     14.31 o 
 -15   7   7        5.28       25.46     10.04 o 
 -13   7   7       44.82       61.84     16.69 o 
 -11   7   7      430.21      394.67     59.45 o 
  -9   7   7      183.40      173.70     28.76 o 
  -7   7   7      405.99      362.67     73.45 o 
  -5   7   7      221.14      177.38     41.47 o 
  -3   7   7      199.68      156.25     39.04 o 
  -1   7   7       46.30       43.15     20.02 o 
   1   7   7      108.51      107.65     33.26 o 
   3   7   7        0.04        4.65     13.09 o 
   5   7   7      538.20      656.60     68.81 o 
   7   7   7       35.96       39.39     15.94 o 
   9   7   7      254.18      245.35     59.66 o 
 -22   8   7      271.09      196.96     50.22 o 
 -20   8   7       40.39       47.08     17.35 o 
 -18   8   7      314.55      282.36     70.61 o 
 -16   8   7       29.29       41.37     14.14 o 
 -14   8   7      114.56      121.09     18.31 o 
 -12   8   7        3.80       14.73      8.28 o 
 -10   8   7     1526.01     1754.02     57.99 o 
  -8   8   7      590.52      587.68     80.90 o 
  -6   8   7      750.41      761.44     77.70 o 
  -4   8   7       19.99       26.37     17.72 o 
  -2   8   7      410.37      395.90     51.94 o 
   0   8   7      222.85      212.68     40.59 o 
   2   8   7       18.43       26.67     16.83 o 
   4   8   7       23.14       21.02     15.94 o 
   6   8   7       65.55       54.64     22.64 o 
   8   8   7       14.89       15.99     14.16 o 
 -19   9   7        1.97       15.39      9.34 o 
 -17   9   7        0.59       16.75     16.19 o 
 -15   9   7      571.96      601.85     64.53 o 
 -13   9   7        2.72       10.82      9.88 o 
 -11   9   7       40.39       39.56     12.85 o 
  -9   9   7      730.01      726.95     63.87 o 
  -7   9   7       82.93       72.70     26.54 o 
  -5   9   7      240.33      236.90     41.86 o 
  -3   9   7      196.42      177.18     36.01 o 
  -1   9   7       23.05        8.33     15.85 o 
   1   9   7      209.54      174.80     53.47 o 
   3   9   7        6.83       11.48     13.22 o 
   5   9   7       34.88       38.48     20.86 o 
   7   9   7        6.53       30.41     23.63 o 
 -18  10   7       39.70       37.80     26.52 o 
 -16  10   7       60.06       61.10     20.18 o 
 -14  10   7      126.89       91.30     23.34 o 
 -12  10   7       37.40       39.20     17.37 o 
 -10  10   7      184.73      107.36     39.41 o 
  -8  10   7        1.26       12.03     16.50 o 
  -6  10   7       13.23       32.99     22.96 o 
  -4  10   7      284.12      233.79     68.22 o 
  -2  10   7      384.81      392.84     65.64 o 
   0  10   7      435.10      447.43     46.27 o 
   2  10   7      672.73      860.95     72.57 o 
   4  10   7       27.61       41.52     25.56 o 
 -13  11   7      233.07      204.80     62.26 o 
 -11  11   7        6.39       21.09     13.11 o 
  -9  11   7      408.32      410.27     45.92 o 
  -7  11   7        2.09       27.23     16.80 o 
  -5  11   7      713.73      774.74    105.79 o 
  -3  11   7      731.18      785.53     86.07 o 
  -1  11   7      758.18      805.24     66.51 o 
   1  11   7     1153.60     1422.99     63.84 o 
 -24   0   8       45.57       54.12     57.12 o 
 -22   0   8     1004.30      933.57    131.91 o 
 -20   0   8      636.67      592.67     65.29 o 
 -18   0   8      248.73      125.14     59.66 o 
 -16   0   8      210.36      128.48     39.34 o 
 -14   0   8     3148.76     2998.53    107.79 o 
 -12   0   8     1508.55     1596.24    103.20 o 
 -10   0   8       86.50       72.56     27.95 o 
  -8   0   8      440.64      316.39     94.37 o 
  -6   0   8      164.45      111.26     43.94 o 
  -4   0   8       19.85        9.37     11.02 o 
  -2   0   8      163.21      178.42     91.25 o 
   0   0   8        0.74        6.80     23.66 o 
   2   0   8       25.43       26.79     31.14 o 
   4   0   8       89.55       55.48     49.64 o 
   6   0   8      720.27      741.96    104.71 o 
   8   0   8     8186.24    11153.01    210.51 o 
 -23   1   8        1.02       24.82     16.40 o 
 -21   1   8       17.18       27.01     12.28 o 
 -19   1   8      280.64      152.85     44.95 o 
 -17   1   8      807.89      677.67     59.76 o 
 -15   1   8      436.35      333.82     62.59 o 
 -13   1   8      146.29      124.62     28.80 o 
 -11   1   8       55.93       59.48     16.55 o 
  -9   1   8      438.42      377.59     67.58 o 
  -7   1   8        1.77       12.32      9.14 o 
  -5   1   8     1166.72     1209.81     64.59 o 
  -3   1   8      259.58      213.90     54.51 o 
  -1   1   8      193.11      170.32     44.89 o 
   1   1   8       64.95       60.95     31.36 o 
   3   1   8      141.01      145.44     38.62 o 
   5   1   8      503.72      460.61    124.72 o 
   7   1   8      660.01      756.71    207.04 o 
   9   1   8       72.97       54.02     33.05 o 
 -24   2   8        9.78       40.12     49.50 o 
 -22   2   8      345.82      228.54     77.56 o 
 -20   2   8      191.52      130.37     39.83 o 
 -18   2   8       74.40       63.96     18.66 o 
 -16   2   8      997.81      927.78     60.39 o 
 -14   2   8     1684.15     1750.58     73.95 o 
 -12   2   8       31.41       38.85     15.89 o 
 -10   2   8      309.92      299.28     43.05 o 
  -8   2   8       47.04       33.86     14.93 o 
  -6   2   8        0.05       15.94     11.56 o 
  -4   2   8      617.10      619.26     53.06 o 
  -2   2   8       11.78       19.12     14.44 o 
   0   2   8      282.60      265.40     74.78 o 
   2   2   8        0.18       22.59     28.15 o 
   4   2   8       45.53       64.73     31.49 o 
   6   2   8      348.50      258.23    110.51 o 
   8   2   8        4.95       11.92     18.80 o 
 -23   3   8      120.79      111.63     31.32 o 
 -21   3   8        0.06       17.81     10.70 o 
 -19   3   8      639.85      508.52     40.19 o 
 -17   3   8       42.75       36.84     13.63 o 
 -15   3   8     4021.82     4583.88     86.68 o 
 -13   3   8       13.62       20.02     11.65 o 
 -11   3   8      315.17      308.65     39.21 o 
  -9   3   8        0.83       11.11     10.80 o 
  -7   3   8      166.97      133.44     33.04 o 
  -5   3   8       19.96       18.58     12.02 o 
  -3   3   8      530.89      502.30     35.41 o 
  -1   3   8      678.43      607.63     53.89 o 
   1   3   8       34.54       50.00     26.16 o 
   3   3   8        3.33       11.27     16.39 o 
   5   3   8       30.17       14.41     19.27 o 
   7   3   8       11.37       17.68     26.19 o 
 -22   4   8       84.17       61.00     21.25 o 
 -20   4   8        0.02       13.92     10.73 o 
 -18   4   8      354.33      269.40     47.55 o 
 -16   4   8      848.12      706.02     50.01 o 
 -14   4   8      169.32      161.41     28.68 o 
 -12   4   8      398.00      293.00     64.26 o 
 -10   4   8       56.41       33.48     16.46 o 
  -8   4   8      105.99      115.55     28.55 o 
  -6   4   8        0.35       13.94     14.88 o 
  -4   4   8       14.98       19.73      9.00 o 
  -2   4   8      277.79      247.31     38.17 o 
   0   4   8      322.37      349.99     67.59 o 
   2   4   8       19.96       20.25     15.62 o 
   4   4   8        3.48       13.96     18.33 o 
   6   4   8      242.27      213.23     82.50 o 
 -21   5   8      106.66       78.57     28.89 o 
 -19   5   8      156.47      117.93     36.62 o 
 -17   5   8      387.20      242.83     60.39 o 
 -15   5   8      193.55      139.29     33.95 o 
 -13   5   8       47.37       52.14     17.45 o 
 -11   5   8       12.22       18.38     10.51 o 
  -9   5   8      284.24      269.60     46.21 o 
  -7   5   8       48.27       61.41     21.02 o 
  -5   5   8      138.82      160.70     27.63 o 
  -3   5   8     1237.57     1167.93     92.32 o 
  -1   5   8       55.90       43.54     16.75 o 
   1   5   8      174.68      113.58     33.15 o 
   3   5   8       17.20       18.13     23.35 o 
   5   5   8       11.90       33.93     23.76 o 
 -20   6   8      120.24      110.64     32.18 o 
 -18   6   8        5.91       18.87     14.73 o 
 -16   6   8      110.73       91.75     27.60 o 
 -14   6   8       36.21       31.39     11.80 o 
 -12   6   8        4.64        5.71     12.44 o 
 -10   6   8        0.00       14.93     10.48 o 
  -8   6   8        2.49       13.55     10.72 o 
  -6   6   8       83.71       68.87     20.67 o 
  -4   6   8       89.41       93.12     23.74 o 
  -2   6   8       12.10        8.95     12.11 o 
   0   6   8       14.13       16.20     14.59 o 
   2   6   8       48.95       41.81     18.35 o 
   4   6   8       89.13       45.69     33.28 o 
 -19   7   8        0.08        3.26     13.60 o 
 -17   7   8      163.24      111.34     37.41 o 
 -15   7   8       37.09       37.37     14.97 o 
 -13   7   8      206.39      164.16     28.73 o 
 -11   7   8       41.90       24.71     14.53 o 
  -9   7   8      674.47      704.12     48.63 o 
  -7   7   8       15.71       18.57     14.00 o 
  -5   7   8       96.20      107.02     26.55 o 
  -3   7   8      436.35      274.20     85.71 o 
  -1   7   8       41.52       31.39     17.48 o 
   1   7   8      145.11       89.48     36.88 o 
   3   7   8      126.36       88.79     33.30 o 
 -16   8   8       52.37       48.52     27.02 o 
 -14   8   8      105.84       79.92     31.17 o 
 -12   8   8      982.50     1075.04     72.59 o 
 -10   8   8      542.52      463.91     99.49 o 
  -8   8   8      769.89      892.54     82.23 o 
  -6   8   8       57.76       99.62     47.68 o 
  -4   8   8       13.09       18.21     14.58 o 
  -2   8   8       16.18       30.90     18.37 o 
   0   8   8       43.38       34.46     22.38 o 
 -11   9   8      662.03      576.43     62.18 o 
  -9   9   8      537.93      400.71     94.75 o 
  -7   9   8      205.11      153.36     35.16 o 
  -5   9   8     1203.44     1395.98     62.67 o 
  -3   9   8      452.65      339.41     88.37 o 
 -17   1   9      105.54       78.06     25.74 o 
 -15   1   9     1010.57      967.99     70.92 o 
 -13   1   9      267.41      140.27     47.11 o 
 -11   1   9       15.38       17.01     13.47 o 
  -9   1   9        4.66       16.97     11.54 o 
  -7   1   9       73.57       91.35     29.38 o 
  -5   1   9       76.22       63.97     28.90 o 
  -3   1   9      109.53      126.48     33.20 o 
  -1   1   9        7.25        8.50     15.95 o 
   1   1   9       49.64       85.29     28.84 o 
 -18   2   9       52.79       15.64     28.42 o 
 -16   2   9       25.52       12.63      9.31 o 
 -14   2   9     2100.27     2285.15     71.65 o 
 -12   2   9      264.14      143.83     49.32 o 
 -10   2   9      723.56      773.37     56.68 o 
  -8   2   9       89.24       78.42     25.49 o 
  -6   2   9       18.61       30.17     21.38 o 
  -4   2   9      561.34      414.89    120.58 o 
  -2   2   9        3.61       14.46     16.85 o 
   0   2   9       39.44       20.87     18.15 o 
 -17   3   9      115.47       48.55     51.81 o 
 -15   3   9      385.10      282.04     63.54 o 
 -13   3   9        0.55       16.09     15.82 o 
 -11   3   9       34.83       34.91     17.35 o 
  -9   3   9        0.06       13.70      9.47 o 
  -7   3   9      348.97      267.79     68.59 o 
  -5   3   9       32.37       37.81     25.58 o 
  -3   3   9      322.04      186.58     84.15 o 
  -1   3   9      328.11      216.79     89.91 o 
 -14   4   9       17.87       10.06     10.64 o 
 -12   4   9      185.04      156.02     51.87 o 
 -10   4   9      247.03      218.04     43.70 o 
  -8   4   9        0.01       18.96     11.66 o 
  -6   4   9        0.16       12.73     13.89 o 
  -4   4   9        0.02       24.00     24.42 o 
  -2   4   9        4.70        7.99     14.79 o 
 -11   5   9        9.59       28.79     15.33 o 
  -9   5   9       20.45       20.91     14.75 o 
  -7   5   9       36.74       39.40     18.25 o 
  -5   5   9        0.19       35.73     23.97 o 
                                                 
